# Supplementary material for: Simulations to Cover the Waterfront for Iron Oxide Catalysis
Source: Chemphyschem. 2022 Feb 15;23(6):e202200025. doi: 10.1002/cphc.202200025 (PMC9303966; doi:10.1002/cphc.202200025)
Supplement: Supplementary file 2 — Supporting Information [file CPHC-23-0-s001.zip]

Archive with 15 entries (15 files):
- POSCAR-O-O.txt
- POSCAR-O-OH.txt
- POSCAR-O-OH2.txt
- POSCAR-O-OOH.txt
- POSCAR-OH-OH.txt
- POSCAR-OH-OH2.txt
- POSCAR-OH-V.txt
- POSCAR-OH2-OH2.txt
- POSCAR-OH2-V.txt
- POSCAR-OOH-OH.txt
- POSCAR-OOH-OH2.txt
- POSCAR-OOH-OOH.txt
- POSCAR-V-O.txt
- POSCAR-V-OOH.txt
- POSCAR-V-V.txt
