# Supplementary material for: Simulations to Cover the Waterfront for Iron Oxide Catalysis
Source: Chemphyschem. 2022 Feb 15;23(6):e202200025. doi: 10.1002/cphc.202200025 (PMC9303966; doi:10.1002/cphc.202200025)
Supplement: Supplementary file 2 — Supporting Information [file CPHC-23-0-s001.zip › POSCAR-O-O.txt]

Combined cell                           
   1.00000000000000     
    10.1955170000000006    0.0000000000000000    0.0000000000000000
     5.0977579999999998    8.8295759999999994    0.0000000000000000
     0.0000000000000000    0.0000000000000000   24.2761899999999997
   O    Fe   H 
    60    32    20
Direct
  0.3427821787776679  0.5034095350096024  0.6857474781802111
  0.4708230297052864  0.1935773684778113  0.6952368461861624
  0.1439593675507567  0.3274219263211933  0.6881821281863409
  0.4750735852712324  0.0077288356308003  0.5973865041061615
  0.3232987577062261  0.3136526911197919  0.5954230415852493
  0.1660149919147997  0.1616370892284991  0.5953841120860304
  0.9999205676277967  0.1477243090915579  0.4999356611837058
  0.1532953134934445  0.3426991955788878  0.5002471397684474
  0.3062904420607495  0.4942198041014052  0.4992707987166014
  0.1413504013626579  0.1762308637679624  0.4051272053614028
  0.4839151799360266  0.4844809850845735  0.4037222922955195
  0.3318107827310897  0.3270500333738582  0.4036346926280316
  0.1704186497706317  0.2950059335076958  0.3051043867608669
  0.3417802157745697  0.9899920698617635  0.3155588932143800
  0.4873054114718585  0.1599601187979687  0.3107231025502131
  0.3350296052566790  0.9860629943568568  0.6919443288821867
  0.4724925236332425  0.6726094112274552  0.6835646108837636
  0.1648302851918970  0.8057071546154759  0.6876519637720548
  0.4712536510079275  0.5098023205281379  0.5945003866409380
  0.3209411712907766  0.8113122616696486  0.5950537105366394
  0.1695792465370332  0.6621194961668309  0.5948529830502451
  0.0021056627384652  0.6477352775956788  0.4999970898295487
  0.1537070908016744  0.8434179363695691  0.4982391804617876
  0.3062249056581692  0.9943626169901876  0.5008350893819298
  0.1395000611551538  0.6762197940095405  0.4032272607133223
  0.4877465540329879  0.9771230765269934  0.4053210803538718
  0.3356679592472744  0.8277606085115110  0.4045033569332972
  0.1565342609699769  0.8168207168340018  0.3089545184087257
  0.3251273788954805  0.5051828230329036  0.3067987791532190
  0.4699199718979017  0.6877349585608599  0.3145101781604325
  0.8321425567082485  0.4798448760586425  0.6916243729338802
  0.9892809591136498  0.1660498679319247  0.6906826409444520
  0.6541136837966519  0.3265857898177131  0.6891609282517166
  0.9762596402357460  0.0034039428503263  0.5962423967770434
  0.8217365880877594  0.3130920382427931  0.5951100518548813
  0.6649548394743405  0.1620437678073614  0.5965237367571063
  0.5008912943509074  0.1461944197928702  0.4998810978510804
  0.6515583396499665  0.3432901559381918  0.5005173245314793
  0.8061129151816360  0.4963112269655667  0.4998823023685617
  0.6395214419622661  0.1758270342653461  0.4047199353731799
  0.9872535368481508  0.4818362551845539  0.4034211028570454
  0.8327227437868459  0.3279349045427367  0.4049623400779225
  0.6592587525256377  0.3265490605030692  0.3102529605832558
  0.8167817628701997  0.0097921570354771  0.3080733605727559
  0.9753125136227041  0.1635142646213126  0.3121385204710165
  0.8386078525279146  0.9815737650262051  0.6927350548581970
  0.9776173202685712  0.6783686584650042  0.6934062583125069
  0.6449631470184229  0.8203853602965197  0.6916477870345048
  0.9747484501010106  0.5069914628698484  0.5962111696626025
  0.8220848738415754  0.8135875169547049  0.5965944877059925
  0.6665498310836071  0.6624484932470978  0.5956085046896504
  0.5011184962544633  0.6470691695709334  0.4999171372301134
  0.6550017419350525  0.8423611704631710  0.5012251092447002
  0.8068921412477792  0.9944580075014784  0.5001750095407118
  0.6377163332843097  0.6781297065196696  0.4054951514388421
  0.9840218258382549  0.9829239881990475  0.4040053570081170
  0.8308879193561154  0.8267581092246132  0.4038468694761761
  0.6461618283174104  0.8106039253222903  0.3112497204939260
  0.8221303014366299  0.5028471368431440  0.3087316815368055
  0.9705978762913219  0.6640355837862373  0.3101762563531736
  0.3219498508633691  0.1595895509295531  0.6531978808983965
  0.4868778891287775  0.3301251114588197  0.6361782680484751
  0.4867060930460525  0.3266837524525883  0.4645772730757329
  0.1537604501891963  0.4959911497927934  0.4395169289469507
  0.1558392277360028  0.4920928780456180  0.5606235051187056
  0.3200038882618301  0.1617612447454064  0.5357741269528375
  0.3248248440216770  0.1561692806979522  0.3649763803768948
  0.4832934746847570  0.3337529631720955  0.3479233401405892
  0.3350803729184548  0.6517542036266590  0.6490917263460858
  0.4848446073380899  0.8278697792684753  0.6368316534882155
  0.4888324129044932  0.8284027207602662  0.4668384328743826
  0.1494960080630605  0.9992255708004265  0.4393475345072844
  0.1524964234366806  0.9951720262557231  0.5598918565929196
  0.3180014296451503  0.6628550422459298  0.5330965080438403
  0.3176690736375889  0.6639979454516265  0.3614770276263641
  0.4744227526753022  0.8315397995240872  0.3505620280774693
  0.8246539578268397  0.1540988205507290  0.6521816154053610
  0.9878024220281816  0.3256844698179222  0.6354427428627503
  0.9864596059382649  0.3292893878647476  0.4647657824689588
  0.6507543340567281  0.4948551049895613  0.4395836319229005
  0.6577224302401490  0.4959557332267792  0.5595051582627164
  0.8189573085285531  0.1621544311401095  0.5353278193048254
  0.8182199555810286  0.1637787445302266  0.3646140128997715
  0.9885184103322331  0.3290644961247722  0.3471163038107008
  0.8220652542420765  0.6543267178664038  0.6535904326979463
  0.9902092175242885  0.8218890701646444  0.6353932059156904
  0.9869562650167794  0.8279484329683129  0.4636819077797938
  0.6555560611900120  0.9943358029079477  0.4405710357219803
  0.6539217551635019  0.9938292873370855  0.5609929143996268
  0.8228572480541914  0.6616402031529489  0.5361054652752699
  0.8167836191792759  0.6595545168661801  0.3654638715067833
  0.9798326476114241  0.8335591409129250  0.3461620537097119
  0.1178056454728562  0.3232522952671886  0.7262902569866228
  0.1837597928764083  0.2230566495104398  0.2760683188104593
  0.4140652912442135  0.2629125796241425  0.7251349456649905
  0.4407151087072378  0.1794804755978134  0.2744676379323181
  0.2388231434580916  0.9865475304209355  0.6953627888956930
  0.2268271556558332  0.5094768687301396  0.3051976697390941
  0.1598515457017484  0.7566775305067353  0.7215805196989891
  0.1854258189669693  0.7757284273030365  0.2720055628454645
  0.7374307073484019  0.4759212530487460  0.6914068488562393
  0.7160321817537678  0.0184901525679351  0.3076853294741966
  0.6269271977834379  0.3114315075250644  0.7260232428272104
  0.6761442776250490  0.2761163465575791  0.2747558279293116
  0.9496838741465154  0.2229090279236559  0.7247621813518208
  0.9505454451593067  0.1611581489716727  0.2737426222957851
  0.7426635852438110  0.9809135421962907  0.6940566712135379
  0.7322871097839183  0.4904344441190602  0.3084238986663266
  0.6148648100936711  0.8003275418317486  0.7273122851872174
  0.6539437211433423  0.7462593793220123  0.2800199873135867
  0.9288693201887597  0.7467206650201916  0.7243944827415234
  0.9327432660960397  0.6757262325094402  0.2727320697469224
