# Supplementary material for: Simulations to Cover the Waterfront for Iron Oxide Catalysis
Source: Chemphyschem. 2022 Feb 15;23(6):e202200025. doi: 10.1002/cphc.202200025 (PMC9303966; doi:10.1002/cphc.202200025)
Supplement: Supplementary file 2 — Supporting Information [file CPHC-23-0-s001.zip › POSCAR-O-OH.txt]

Combined cell                           
   1.00000000000000     
    10.1955170000000006    0.0000000000000000    0.0000000000000000
     5.0977579999999998    8.8295759999999994    0.0000000000000000
     0.0000000000000000    0.0000000000000000   24.2761899999999997
   O    Fe   H 
    60    32    22
Direct
  0.3420159264782683  0.5016124992091449  0.6865370700007176
  0.4665437979607603  0.1982669964561268  0.6960508972764643
  0.1420598263654540  0.3289799180142481  0.6879165705466619
  0.4744946347579457  0.0085548032603953  0.5973626749933487
  0.3225530449880196  0.3137668177196105  0.5952485243451022
  0.1658384116323859  0.1611645519635161  0.5959862249153360
  0.0005300765007377  0.1470014075410973  0.5001806512995373
  0.1532071897328180  0.3416014410407797  0.5002015353347105
  0.3067808651010253  0.4931098485971930  0.4991269353408896
  0.1424620294591890  0.1745820575364405  0.4051558867770808
  0.4856808965033821  0.4849049869669599  0.4032757504322646
  0.3321878968544212  0.3265725702324005  0.4035627734956719
  0.1704190618502892  0.2903887447689826  0.3042088919330581
  0.3494452604069664  0.9870044905607287  0.3134987120059733
  0.4848477470562429  0.1627314081021538  0.3103655501562059
  0.3339257208423732  0.9870995944858763  0.6928878849724285
  0.4859289460523897  0.6754797712410010  0.6907929973710836
  0.1557348058885211  0.8084195433610404  0.6910685254499001
  0.4736829144975516  0.5083357618077642  0.5940457860734725
  0.3212543984179632  0.8101388916319792  0.5979377703260340
  0.1647599450371899  0.6622114971061492  0.5938829767068441
  0.0010810671540682  0.6460894220859430  0.4995923491160852
  0.1531482296741586  0.8424223954229362  0.5001378402198853
  0.3063198621233951  0.9933295551931209  0.5018568951627245
  0.1406020328262301  0.6754261019282808  0.4045157446696379
  0.4875142672105284  0.9801957282616840  0.4061305406973261
  0.3326528521255909  0.8263802945722531  0.4060993524927525
  0.1609764464346739  0.8080807472320757  0.3057737293921790
  0.3210639644066546  0.5059366654110775  0.3079269957874331
  0.4697691929690322  0.6802300616607369  0.3088764862046673
  0.8317835014906549  0.4821663249219412  0.6919508541621795
  0.9880044065989750  0.1669622812786571  0.6908785304318883
  0.6533398650225166  0.3256457911334039  0.6895454109107533
  0.9760097349168007  0.0038193511733127  0.5965667284664704
  0.8211846774204048  0.3130968606489333  0.5950528615138566
  0.6645559719786434  0.1619936520640977  0.5962386343967694
  0.5010496877945911  0.1461554163897603  0.5001256620884647
  0.6530297196778321  0.3421822520373894  0.4996798419763024
  0.8053004979081706  0.4964780278557726  0.4990047532412945
  0.6396217958342589  0.1756145034278873  0.4047503783687887
  0.9886197213472769  0.4798420307729714  0.4029752372790014
  0.8327973062003480  0.3273653320005820  0.4044064035382249
  0.6608410688162962  0.3215446828244026  0.3091123632013080
  0.8197496863663147  0.0063157895586841  0.3081776063136488
  0.9768169716487591  0.1596887049281435  0.3123780558134044
  0.8328689115068855  0.9827972842907755  0.6920077392706432
  0.9748404924453951  0.6805441152840856  0.6942745692093411
  0.6478137288329222  0.8319410907728582  0.6893873405972997
  0.9726429803951362  0.5070184903970798  0.5958749529339258
  0.8218513240196472  0.8131132918453048  0.5956174254542574
  0.6642760002208377  0.6628373658262987  0.5960868738002461
  0.5012128776220166  0.6469038460296446  0.4998726261884912
  0.6537376201647405  0.8415731645224156  0.5005330094122016
  0.8070063891034280  0.9939844594562004  0.5002345848733611
  0.6372055001100208  0.6783552023521509  0.4021037012566353
  0.9855505199116763  0.9815220259454662  0.4041357262338821
  0.8328718197055807  0.8256097236536490  0.4040591414747539
  0.6671278378390184  0.8129446137674918  0.3093581339598970
  0.8270784830166491  0.5011824859378180  0.3073477931052366
  0.9854974892497737  0.6563858815563535  0.3108428108360712
  0.3210902390302124  0.1616991100416385  0.6534819223643851
  0.4866225152079409  0.3316139756476701  0.6356058132152356
  0.4875401553677037  0.3257213500623521  0.4644434760293450
  0.1538001277583376  0.4941950128867560  0.4396611937274315
  0.1537005482970386  0.4925326372098908  0.5604209716945547
  0.3199533525081151  0.1618923096903515  0.5360452560573350
  0.3240674044372156  0.1569452640404236  0.3644739283855785
  0.4830991694651345  0.3345832633490247  0.3473902200121373
  0.3269565054449544  0.6537829424903236  0.6495733018812828
  0.4871786049834625  0.8298960783893321  0.6366069905519112
  0.4856569686861221  0.8288852507127160  0.4664360261607072
  0.1520195089352327  0.9958497130214070  0.4396289270929685
  0.1529368225297176  0.9940423824330153  0.5605294499568032
  0.3193732576000485  0.6600145100787458  0.5336244287096505
  0.3177029297153879  0.6652984556548844  0.3646256693830381
  0.4863390615410808  0.8346886066855888  0.3504519218032058
  0.8234124345849168  0.1540766588818201  0.6523868266289128
  0.9861319718457295  0.3259550496974555  0.6354753957678270
  0.9872996064129964  0.3273060444277220  0.4644658295927471
  0.6525813999032763  0.4947912428698515  0.4393614173467881
  0.6561410459521326  0.4950889431644967  0.5594420578139321
  0.8194441549661065  0.1620465701557805  0.5352611599615074
  0.8177832007105366  0.1625681015415950  0.3646471792420911
  0.9886603573100317  0.3267217676683174  0.3469417248947408
  0.8225667413587345  0.6550095110357148  0.6530001235019185
  0.9887757255601031  0.8232966181742043  0.6353199245082592
  0.9879624945732388  0.8264862713585899  0.4645650407575914
  0.6568316547483732  0.9935589234992506  0.4406481011103551
  0.6539073917678451  0.9940511207978986  0.5606195733899497
  0.8210917234455692  0.6616537289858471  0.5355305287433723
  0.8228306283451943  0.6585199636610710  0.3635941858002880
  0.9833342138177699  0.8334782989406548  0.3471226937192426
  0.1148777105867893  0.3294820070287585  0.7262387236663557
  0.1844032351122493  0.2157428895519402  0.2761686493747746
  0.4060419794559706  0.2730706003475518  0.7240711639125124
  0.4366265081418064  0.1826426907637568  0.2744131665141651
  0.2338329020568537  0.9949937222550886  0.6942933424428546
  0.2232830937632144  0.5084988828687003  0.3082314441990732
  0.1415686131178546  0.7547520629256255  0.7217540529741342
  0.1808494607641151  0.7335996668711005  0.2769192065186488
  0.4364380407290724  0.7324935276416369  0.7240556633884481
  0.4019254720236418  0.7339140933031345  0.2781932597862209
  0.7348583435808820  0.4826869292762908  0.6924472452861750
  0.7232886461838888  0.0059182525799528  0.3076132661829050
  0.6255366046338082  0.3052074227514865  0.7255038411068711
  0.6788433486304086  0.2635862497487764  0.2752587918318810
  0.9477090514628586  0.2248402235192586  0.7247287275294667
  0.9503854197894555  0.1591813799704269  0.2740318948184424
  0.7377394557467696  0.9800957768416367  0.6917619443932708
  0.7349057658356912  0.4932748371660054  0.3058844001270060
  0.6215867313004040  0.8160064346878571  0.7263250033415076
  0.6747872261772017  0.7560118026078513  0.2760554805253506
  0.9202961939263403  0.7550117597693529  0.7231409970266114
  0.9435353816966625  0.6718944942441141  0.2738852014440454
