# Supplementary material for: Simulations to Cover the Waterfront for Iron Oxide Catalysis
Source: Chemphyschem. 2022 Feb 15;23(6):e202200025. doi: 10.1002/cphc.202200025 (PMC9303966; doi:10.1002/cphc.202200025)
Supplement: Supplementary file 2 — Supporting Information [file CPHC-23-0-s001.zip › POSCAR-O-OH2.txt]

Combined cell                           
   1.00000000000000     
    10.1955170000000006    0.0000000000000000    0.0000000000000000
     5.0977579999999998    8.8295759999999994    0.0000000000000000
     0.0000000000000000    0.0000000000000000   24.2761899999999997
   O    Fe   H 
    60    32    24
Direct
  0.3348758049205358  0.4740726935530972  0.6886744818042914
  0.4852594870835034  0.1723701169147915  0.6929922873561338
  0.1535167204503125  0.3201970768982818  0.6909938026722955
  0.4731710869525898  0.0071742006677340  0.5950374583268569
  0.3196739044119141  0.3113517474364045  0.5939298747497261
  0.1667545798551302  0.1594284260528624  0.5958415065502010
  0.9988707778590324  0.1481025350690786  0.5004021172952164
  0.1504857228194041  0.3431548820356412  0.5000390907198877
  0.3039546070347612  0.4962025122316973  0.5001108958320515
  0.1413010216157176  0.1760091549285221  0.4051663652298458
  0.4808950035109163  0.4895547950845227  0.4036158882968337
  0.3315671158875091  0.3287954466827046  0.4037547074594414
  0.1702727832738304  0.3101672375264428  0.3058061821610778
  0.3288947913507130  0.0062354977460828  0.3096966364449898
  0.4926537867072796  0.1617244358648477  0.3099005072303314
  0.3363607772720272  0.9714137781326215  0.6902173019018107
  0.4915025904528392  0.6381183001530317  0.6987101167963630
  0.1448493759753759  0.8234164722615702  0.6911893382793934
  0.4714941795677134  0.5080181300355306  0.5958031069809167
  0.3188046928087260  0.8121652298806836  0.5966370708479332
  0.1556305959685602  0.6656773692466231  0.5947858096433833
  0.9970908126761557  0.6479522050212339  0.5001986337665230
  0.1512842897327573  0.8429671404537018  0.5001837325420482
  0.3054420108055922  0.9935922251914420  0.4998492773504424
  0.1322203431948523  0.6781193180810234  0.4062112103090030
  0.4885413698137597  0.9806575230968875  0.4046090577602683
  0.3304696533828704  0.8266904836258107  0.4034147510634511
  0.1563787980708824  0.8184776217932850  0.3096830737196612
  0.3173448615695875  0.5117478220514400  0.3091651578908738
  0.4813749516591557  0.6529147452516639  0.3004299897953615
  0.8430234417143438  0.4802505034541724  0.6936114506479996
  0.9922551329280296  0.1679328152028106  0.6895574570933860
  0.6507482321598204  0.3411841669441245  0.6948978352644843
  0.9714265744346520  0.0085407036117715  0.5966474158053927
  0.8200639189024415  0.3167254179483905  0.5970724386072845
  0.6641609873723908  0.1645104418664758  0.5971205494576708
  0.4995729838451481  0.1483227331457400  0.4997869269554585
  0.6514255975119454  0.3431404955547279  0.5003153563888389
  0.8040492923252529  0.4960234847952947  0.5003276322999568
  0.6385739174085572  0.1808362189883255  0.4041308690803120
  0.9861697921124701  0.4821730779973521  0.4037735339905524
  0.8309655157868221  0.3309265026420505  0.4045748065465347
  0.6479080467110023  0.3528175774836200  0.3089038115076121
  0.8117145676708191  0.0184063570143849  0.3094286348173867
  0.9696115831216119  0.1706149836307418  0.3095485135124250
  0.8250442848225816  0.9945666836542415  0.6929195041122682
  0.9705626578148880  0.6834131189599617  0.6932588964062631
  0.6365314921191398  0.8238392065699784  0.6879345804225920
  0.9718875244982783  0.5086305344508162  0.5969305133298519
  0.8161481149736716  0.8162116572422704  0.5961634106059250
  0.6619011023646806  0.6608932589155216  0.5963959758492905
  0.4987318211191223  0.6488164756364370  0.4999171431449057
  0.6518181314452605  0.8427110127775634  0.5001154969368571
  0.8043153847861930  0.9964695550957856  0.5004238283511881
  0.6381663537044133  0.6738070277513160  0.4028837271564427
  0.9829000563799255  0.9856118930361433  0.4041219264219933
  0.8280711132850769  0.8293197975339908  0.4040662152490100
  0.6660656918310295  0.8052324506461375  0.3065032938857897
  0.8338354498933711  0.4987889957701270  0.3068336427531264
  0.9802936418232377  0.6641795580497387  0.3108548902856541
  0.3233826423209578  0.1533822191549632  0.6539112043913207
  0.4773497237837745  0.3312999783171122  0.6351843095303096
  0.4844904263334229  0.3295291156852542  0.4651665166131025
  0.1515646336580332  0.4925386488577814  0.4404764945102997
  0.1508387234339494  0.4941981520996848  0.5600214670879780
  0.3176821507963155  0.1620497337309104  0.5349778806228045
  0.3240182200239090  0.1537437830376120  0.3618365592572275
  0.4786463312447395  0.3355306711522203  0.3488285645964453
  0.3057332087304587  0.6459713423586422  0.6524670067128824
  0.4819284512631015  0.8313214785598433  0.6309825341090800
  0.4867575761340248  0.8280981933159097  0.4638082242004629
  0.1523647546071487  0.9967483256115912  0.4397780616752343
  0.1522001509991924  0.9934975101552226  0.5603552306323962
  0.3188858178194565  0.6626013309057797  0.5356854238432547
  0.3036905036935877  0.6677017540869414  0.3693103220809206
  0.4791953909329436  0.8417376523042037  0.3458193450869658
  0.8208143588702725  0.1641911599962143  0.6527745531679656
  0.9933035492896281  0.3267706402354165  0.6367363961719974
  0.9838033463588189  0.3285559232557063  0.4644977805717616
  0.6506908921269456  0.4975807733930750  0.4401773329532617
  0.6520664886246905  0.4934287020134320  0.5599788627488778
  0.8185716043963112  0.1631168145719926  0.5359972647579241
  0.8193847425380554  0.1680716886128621  0.3651945553187801
  0.9959935888892844  0.3265694219769415  0.3470762326944126
  0.8167678935256575  0.6573568981017814  0.6530407146635113
  0.9780749475694535  0.8330279115390695  0.6362839675738954
  0.9845173727838272  0.8282784016211124  0.4657061972179690
  0.6517730841241303  0.9982804907047935  0.4400032766590414
  0.6526944895793108  0.9975632996006070  0.5601233882333361
  0.8172847141045523  0.6630224745016662  0.5355537355819990
  0.8172373340814687  0.6593663834826273  0.3643788738881568
  0.9704235680410704  0.8412084080397264  0.3477441548015889
  0.1654988421957384  0.4103303237687328  0.6931484034405244
  0.1877467992891511  0.2400046368782327  0.2754970228155500
  0.4297843370083783  0.2466279276867382  0.7219923625584812
  0.4499660676451498  0.1722533466160101  0.2732882582622622
  0.2369517054314727  0.9771810688825582  0.6909292106161047
  0.2221929930796804  0.5090119993930386  0.3072910246580989
  0.1179476502543721  0.7972878250298123  0.7263166942377950
  0.1668822498419829  0.7549639377050212  0.2780133208988502
  0.4564353193032957  0.6802969849957421  0.7352626763593690
  0.5466474725252368  0.5371831108547624  0.3003315683949666
  0.5529976344323160  0.5215944151420402  0.7011552890791961
  0.4086766921522340  0.6824375319550029  0.2703958892868314
  0.7596868762079936  0.4593039643855192  0.6964957454167333
  0.7110542009142975  0.0263256277963677  0.3082497306936745
  0.6269209968975389  0.3030897028419801  0.7280068265585626
  0.6818158931205147  0.2950692836044126  0.2746755863711812
  0.9752926489588205  0.2144014971216635  0.7258179432448912
  0.0630479183849815  0.0725597699455847  0.3050920223601921
  0.7241502712710215  0.0039342902647377  0.6924466945693339
  0.7548749633804022  0.4706880987186395  0.3059369734262063
  0.6010335772653477  0.8284257303139597  0.7253136085315930
  0.6833913156851992  0.7392100049913353  0.2750132164125105
  0.9218900378268557  0.7467683810572225  0.7253704090808526
  0.9352019546993731  0.6795684297310061  0.2744523831078496
