# Supplementary material for: Simulations to Cover the Waterfront for Iron Oxide Catalysis
Source: Chemphyschem. 2022 Feb 15;23(6):e202200025. doi: 10.1002/cphc.202200025 (PMC9303966; doi:10.1002/cphc.202200025)
Supplement: Supplementary file 2 — Supporting Information [file CPHC-23-0-s001.zip › POSCAR-O-OOH.txt]

Combined cell                           
   1.00000000000000     
    10.1955170000000006    0.0000000000000000    0.0000000000000000
     5.0977579999999998    8.8295759999999994    0.0000000000000000
     0.0000000000000000    0.0000000000000000   24.2761899999999997
   O    Fe   H 
    62    32    22
Direct
  0.3408610326613584  0.5030753959968095  0.6852402831383415
  0.4679973259155830  0.1941711225559217  0.6963031369583064
  0.1435322729023554  0.3262177814695733  0.6885504324455312
  0.4756815483079535  0.0080762122950091  0.5971763859007240
  0.3221199164163195  0.3129118397015063  0.5954570222099207
  0.1659295444229727  0.1608966362302056  0.5953505105999497
  0.0005642572932700  0.1467290806859722  0.4999557827458503
  0.1532940764549124  0.3418460492518136  0.5002100845307211
  0.3068029281701499  0.4928083817694855  0.4989733452787775
  0.1419982444683825  0.1747880265784971  0.4047764263521856
  0.4847699049262744  0.4865559166833719  0.4027459698674818
  0.3328463492021640  0.3256204287896551  0.4033297072094797
  0.1695098043831891  0.2970385472224280  0.3048703243923896
  0.3463852846252280  0.9837778003145417  0.3152286336901327
  0.4865074168384211  0.1614669303031349  0.3099673947787878
  0.3346405461587167  0.9827550529070592  0.6904434681046183
  0.4825951396327284  0.6589781708056037  0.6839156700126736
  0.1615633729943795  0.8129260549792008  0.6860350119921392
  0.4720834600653987  0.5080890678874042  0.5938918781295612
  0.3235707370878487  0.8090446498362454  0.5954958270868858
  0.1671501931447565  0.6632618986012417  0.5949821770721755
  0.0023605173413088  0.6467385127719822  0.5004223359613675
  0.1547882817182824  0.8418182098557949  0.4987457963910629
  0.3063792426365666  0.9937384226046859  0.5012283477688371
  0.1390369832414748  0.6754859160873821  0.4040518068005667
  0.4875155271073766  0.9791945895834999  0.4061668763118718
  0.3384800123799678  0.8244682211500205  0.4048382723395747
  0.1591206215059486  0.8143337056797151  0.3087157301909045
  0.3229942939639514  0.5073723519676676  0.3078366998721762
  0.4740859268062536  0.6857507491334260  0.3106521415948933
  0.4604708816129488  0.6780235124802303  0.7428888846459998
  0.4335045546840917  0.7421406805121364  0.2547992219239603
  0.8337078201533359  0.4792473751574278  0.6920788541668017
  0.9879906282171191  0.1660977371319348  0.6903548014083967
  0.6539186888921904  0.3196466011084524  0.6934492898406148
  0.9752441693175697  0.0036467127241693  0.5960255537585226
  0.8203923571033869  0.3135960835257166  0.5956071503804523
  0.6641539664378868  0.1626566838796464  0.5966100923927087
  0.5013910173107945  0.1455014245216901  0.4999818178279725
  0.6524663594234212  0.3421787965731724  0.4997730445437014
  0.8063873173537672  0.4955921788856088  0.4998106010572130
  0.6401263396096937  0.1756854524005860  0.4046577454565536
  0.9881482408054012  0.4805674622473006  0.4034358992352907
  0.8331995190668451  0.3272319402806545  0.4047805717644550
  0.6596884272585726  0.3249216789664828  0.3098605970741914
  0.8171746032268530  0.0087946707798778  0.3080794243541263
  0.9754781739566099  0.1627713852071366  0.3114328307928176
  0.8350121362811649  0.9831331060726853  0.6928761321948187
  0.9769938102824298  0.6777980510598027  0.6934169703379780
  0.6434087520415943  0.8209489204376581  0.6914321340612659
  0.9736303619403444  0.5066706865871495  0.5962505263084950
  0.8211860918948872  0.8134119052906641  0.5968666074194289
  0.6645489199053145  0.6622626310479518  0.5961253796895178
  0.5022543945286344  0.6461121493579469  0.4997308927628836
  0.6552910839219308  0.8413813377327131  0.5011854210936377
  0.8074077262946702  0.9937959475076639  0.5001637898450895
  0.6389608270435616  0.6767317566800415  0.4041620935705481
  0.9856588963447024  0.9820454913902523  0.4038066220817669
  0.8323843847827703  0.8258874790489301  0.4040549232342130
  0.6520432105774745  0.8147229456184064  0.3130739423900835
  0.8257456850736347  0.5018094880222108  0.3082035503539302
  0.9764923342847496  0.6618625546791463  0.3101307436005243
  0.3212578448667784  0.1600309259169066  0.6534448196334779
  0.4837392580901820  0.3341256602921092  0.6369623611709585
  0.4872143677288534  0.3249986594076120  0.4642820481763863
  0.1548587434919781  0.4930283196317404  0.4395431334441469
  0.1549059636455397  0.4912376240376375  0.5606695421988093
  0.3200821858515468  0.1616151834441197  0.5358244431105348
  0.3249978820439310  0.1531308944054572  0.3627765111291836
  0.4823507454957650  0.3344389059818056  0.3476706587967016
  0.3227810757863310  0.6538864865146579  0.6457009591968870
  0.4854045793936734  0.8315503108596758  0.6353034108723818
  0.4879214633573312  0.8284532292729381  0.4673451512986020
  0.1521906324899263  0.9969365766313913  0.4390054585554566
  0.1525889968111471  0.9937005607798426  0.5600467046433906
  0.3204566741891668  0.6598097268531546  0.5327826394309838
  0.3138557564916411  0.6657191546331518  0.3638219263602025
  0.4852976478813460  0.8332545612426898  0.3546920628922763
  0.8227148668451676  0.1551888671116330  0.6517611182874603
  0.9878502162110578  0.3248455650692676  0.6354850305860751
  0.9867881863418120  0.3278009667756692  0.4646317304867154
  0.6520815428069255  0.4937121427063147  0.4396127427786283
  0.6564867951393225  0.4951584526750565  0.5595514839349747
  0.8192243959543788  0.1619058221570953  0.5352391998997419
  0.8183050681974251  0.1634734225425660  0.3643875727224142
  0.9893300409738686  0.3274873922359944  0.3471627812000051
  0.8214608921016548  0.6547246187452274  0.6537385039360259
  0.9881895594924259  0.8238516389276072  0.6369461393545848
  0.9882398235896872  0.8264146076372967  0.4641352517522677
  0.6574510944526750  0.9936406090561789  0.4406624639226777
  0.6551925182133616  0.9943269436935225  0.5609880145923611
  0.8225686595741450  0.6611453477897840  0.5361568867380768
  0.8209079079021748  0.6580876325459712  0.3642672683411305
  0.9803074039728159  0.8343600692580395  0.3462914516877476
  0.1160878484454386  0.3234138493919048  0.7265977183144514
  0.1815481540358164  0.2284297897144043  0.2747876800700553
  0.4056272996153467  0.2692079524796327  0.7240056045466190
  0.4414512155577199  0.1808609917252539  0.2734633569793274
  0.2385698549205486  0.9824272198716670  0.6928755310402721
  0.2252951783066237  0.5102211979380229  0.3062431328675927
  0.1641609318941306  0.7759731828027014  0.7232647105671504
  0.1893712012301592  0.7586746209156843  0.2740568083708226
  0.4816616959731306  0.5748228036612701  0.7516530089702584
  0.3668853824867426  0.8531342381105702  0.2639337214353361
  0.7396296108214528  0.4748526016682817  0.6923136515829071
  0.7176698679877376  0.0145628146463039  0.3078882505880358
  0.6342230067626318  0.2738627535978253  0.7253238352373543
  0.6756331155080062  0.2730690787223509  0.2747057962655006
  0.9482303899918918  0.2224177855144518  0.7245226383891250
  0.9437189849876688  0.1686726729488228  0.2734216076798575
  0.7399016700425278  0.9808176978393419  0.6938055337986526
  0.7345871660347356  0.4920271705839241  0.3066985495093064
  0.6122539226032160  0.8008245400318188  0.7269363505062145
  0.6494114234070310  0.7648191164541345  0.2789584198204409
  0.9327681300814774  0.7420574000851374  0.7256771260759791
  0.9376837175200805  0.6731160918500834  0.2728369069574583
