# Supplementary material for: Simulations to Cover the Waterfront for Iron Oxide Catalysis
Source: Chemphyschem. 2022 Feb 15;23(6):e202200025. doi: 10.1002/cphc.202200025 (PMC9303966; doi:10.1002/cphc.202200025)
Supplement: Supplementary file 2 — Supporting Information [file CPHC-23-0-s001.zip › POSCAR-OH-OH.txt]

Combined cell                           
   1.00000000000000     
    10.1955170000000006    0.0000000000000000    0.0000000000000000
     5.0977579999999998    8.8295759999999994    0.0000000000000000
     0.0000000000000000    0.0000000000000000   24.2761899999999997
   O    Fe   H 
    60    32    24
Direct
  0.3332240000000013  0.4823859999999982  0.6922440000000023
  0.4827009999999987  0.1739519999999999  0.6925079999999966
  0.1481640000000013  0.3265960000000021  0.6892700000000005
  0.4747709999999969  0.0055419999999984  0.5961270000000027
  0.3215980000000016  0.3126729999999966  0.5956639999999993
  0.1657739999999990  0.1603800000000035  0.5959470000000024
  0.0009429999999995  0.1469659999999990  0.5000039999999970
  0.1536589999999975  0.3417820000000020  0.5001219999999975
  0.3065429999999978  0.4943200000000019  0.5000420000000005
  0.1403990000000022  0.1759059999999977  0.4043739999999971
  0.4862880000000018  0.4830029999999965  0.4039690000000036
  0.3321690000000004  0.3283350000000027  0.4041459999999972
  0.1629110000000011  0.3146079999999998  0.3076459999999983
  0.3221459999999965  0.0061620000000033  0.3077719999999999
  0.4810099999999977  0.1618449999999996  0.3108440000000030
  0.3332240000000013  0.9823859999999982  0.6922440000000023
  0.4827009999999987  0.6739519999999999  0.6925079999999966
  0.1481640000000013  0.8265960000000021  0.6892700000000005
  0.4747709999999969  0.5055419999999984  0.5961270000000027
  0.3215980000000016  0.8126729999999966  0.5956639999999993
  0.1657739999999990  0.6603800000000035  0.5959470000000024
  0.0009429999999995  0.6469659999999990  0.5000039999999970
  0.1536589999999975  0.8417820000000020  0.5001219999999975
  0.3065429999999978  0.9943200000000019  0.5000420000000005
  0.1403990000000022  0.6759059999999977  0.4043739999999971
  0.4862880000000018  0.9830029999999965  0.4039690000000036
  0.3321690000000004  0.8283350000000027  0.4041459999999972
  0.1629110000000011  0.8146079999999998  0.3076459999999983
  0.3221459999999965  0.5061620000000033  0.3077719999999999
  0.4810099999999977  0.6618449999999996  0.3108440000000030
  0.8332240000000013  0.4823859999999982  0.6922440000000023
  0.9827009999999987  0.1739519999999999  0.6925079999999966
  0.6481640000000013  0.3265960000000021  0.6892700000000005
  0.9747709999999969  0.0055419999999984  0.5961270000000027
  0.8215980000000016  0.3126729999999966  0.5956639999999993
  0.6657739999999990  0.1603800000000035  0.5959470000000024
  0.5009429999999995  0.1469659999999990  0.5000039999999970
  0.6536589999999975  0.3417820000000020  0.5001219999999975
  0.8065429999999978  0.4943200000000019  0.5000420000000005
  0.6403990000000022  0.1759059999999977  0.4043739999999971
  0.9862880000000018  0.4830029999999965  0.4039690000000036
  0.8321690000000004  0.3283350000000027  0.4041459999999972
  0.6629110000000011  0.3146079999999998  0.3076459999999983
  0.8221460000000036  0.0061620000000033  0.3077719999999999
  0.9810099999999977  0.1618449999999996  0.3108440000000030
  0.8332240000000013  0.9823859999999982  0.6922440000000023
  0.9827009999999987  0.6739519999999999  0.6925079999999966
  0.6481640000000013  0.8265960000000021  0.6892700000000005
  0.9747709999999969  0.5055419999999984  0.5961270000000027
  0.8215980000000016  0.8126729999999966  0.5956639999999993
  0.6657739999999990  0.6603800000000035  0.5959470000000024
  0.5009429999999995  0.6469659999999990  0.5000039999999970
  0.6536589999999975  0.8417820000000020  0.5001219999999975
  0.8065429999999978  0.9943200000000019  0.5000420000000005
  0.6403990000000022  0.6759059999999977  0.4043739999999971
  0.9862880000000018  0.9830029999999965  0.4039690000000036
  0.8321690000000004  0.8283350000000027  0.4041459999999972
  0.6629110000000011  0.8146079999999998  0.3076459999999983
  0.8221460000000036  0.5061620000000033  0.3077719999999999
  0.9810099999999977  0.6618449999999996  0.3108440000000030
  0.3232390000000009  0.1548739999999995  0.6525639999999981
  0.4874050000000025  0.3258829999999975  0.6352649999999969
  0.4871570000000034  0.3277199999999993  0.4647799999999975
  0.1532640000000001  0.4957550000000026  0.4399730000000019
  0.1543619999999990  0.4929449999999989  0.5601089999999971
  0.3204300000000018  0.1610459999999989  0.5352979999999974
  0.3194439999999972  0.1626630000000020  0.3648999999999987
  0.4843460000000022  0.3335900000000009  0.3474549999999965
  0.3232390000000009  0.6548739999999995  0.6525639999999981
  0.4874050000000025  0.8258829999999975  0.6352649999999969
  0.4871570000000034  0.8277199999999993  0.4647799999999975
  0.1532640000000001  0.9957550000000026  0.4399730000000019
  0.1543619999999990  0.9929449999999989  0.5601089999999971
  0.3204300000000018  0.6610459999999989  0.5352979999999974
  0.3194439999999972  0.6626630000000020  0.3648999999999987
  0.4843460000000022  0.8335900000000009  0.3474549999999965
  0.8232390000000009  0.1548739999999995  0.6525639999999981
  0.9874050000000025  0.3258829999999975  0.6352649999999969
  0.9871570000000034  0.3277199999999993  0.4647799999999975
  0.6532640000000001  0.4957550000000026  0.4399730000000019
  0.6543619999999990  0.4929449999999989  0.5601089999999971
  0.8204300000000018  0.1610459999999989  0.5352979999999974
  0.8194439999999972  0.1626630000000020  0.3648999999999987
  0.9843460000000022  0.3335900000000009  0.3474549999999965
  0.8232390000000009  0.6548739999999995  0.6525639999999981
  0.9874050000000025  0.8258829999999975  0.6352649999999969
  0.9871570000000034  0.8277199999999993  0.4647799999999975
  0.6532640000000001  0.9957550000000026  0.4399730000000019
  0.6543619999999990  0.9929449999999989  0.5601089999999971
  0.8204300000000018  0.6610459999999989  0.5352979999999974
  0.8194439999999972  0.6626630000000020  0.3648999999999987
  0.9843460000000022  0.8335900000000009  0.3474549999999965
  0.2358630000000019  0.4839929999999981  0.6923439999999985
  0.2263779999999969  0.0045730000000006  0.3075910000000022
  0.1219770000000011  0.3083590000000029  0.7258619999999993
  0.1809650000000005  0.2487780000000015  0.2759909999999977
  0.4348510000000019  0.2397559999999999  0.7241780000000020
  0.4365489999999994  0.1789399999999972  0.2742799999999974
  0.2358630000000019  0.9839929999999981  0.6923439999999985
  0.2263779999999969  0.5045730000000006  0.3075910000000022
  0.1219770000000011  0.8083590000000029  0.7258619999999993
  0.1809650000000005  0.7487780000000015  0.2759909999999977
  0.4348510000000019  0.7397559999999999  0.7241780000000020
  0.4365489999999994  0.6789399999999972  0.2742799999999974
  0.7358630000000019  0.4839929999999981  0.6923439999999985
  0.7263779999999969  0.0045730000000006  0.3075910000000022
  0.6219770000000011  0.3083590000000029  0.7258619999999993
  0.6809650000000005  0.2487780000000015  0.2759909999999977
  0.9348510000000019  0.2397559999999999  0.7241780000000020
  0.9365489999999994  0.1789399999999972  0.2742799999999974
  0.7358630000000019  0.9839929999999981  0.6923439999999985
  0.7263779999999969  0.5045730000000006  0.3075910000000022
  0.6219770000000011  0.8083590000000029  0.7258619999999993
  0.6809650000000005  0.7487780000000015  0.2759909999999977
  0.9348510000000019  0.7397559999999999  0.7241780000000020
  0.9365489999999994  0.6789399999999972  0.2742799999999974
