# Supplementary material for: Simulations to Cover the Waterfront for Iron Oxide Catalysis
Source: Chemphyschem. 2022 Feb 15;23(6):e202200025. doi: 10.1002/cphc.202200025 (PMC9303966; doi:10.1002/cphc.202200025)
Supplement: Supplementary file 2 — Supporting Information [file CPHC-23-0-s001.zip › POSCAR-OH-OH2.txt]

Combined cell                           
   1.00000000000000     
    10.1955170000000006    0.0000000000000000    0.0000000000000000
     5.0977579999999998    8.8295759999999994    0.0000000000000000
     0.0000000000000000    0.0000000000000000   24.2761899999999997
   O    Fe   H 
    60    32    26
Direct
  0.3355700310649468  0.4777911727112425  0.6933180462684945
  0.4811466709652521  0.1731276703148339  0.6928749836242147
  0.1511078381099438  0.3251582283878633  0.6892936389508222
  0.4740321198433435  0.0111914203174095  0.5944240619546193
  0.3191134388872996  0.3151978141246730  0.5952896170331812
  0.1649565622110600  0.1634431035177357  0.5955427026300839
  0.9997716096479863  0.1498914692731717  0.4995415996481398
  0.1518847517753272  0.3445892728228728  0.4997270292247222
  0.3060814519167607  0.4971968367039992  0.5003873641330756
  0.1418519331943884  0.1760359198471804  0.4038040469918585
  0.4833228218140277  0.4886741154882372  0.4030326265533191
  0.3321331797233000  0.3288819792397391  0.4041211007440069
  0.1699625220501844  0.3178372351103604  0.3072047220271017
  0.3131087787133708  0.0142453361442492  0.3039273950066601
  0.4896640823939507  0.1578450209006448  0.3104864067088684
  0.3378392001086397  0.9709105606427073  0.6887570280856607
  0.5148123089755501  0.6046683835649134  0.7187584268818981
  0.1487633855899801  0.8402795866370099  0.6887972389731729
  0.4781929142619319  0.5072866782696437  0.5981289190981087
  0.3230971716471842  0.8172513856208141  0.5938510495202749
  0.1624984379949410  0.6658554796936329  0.5943746637672405
  0.9985806106530362  0.6496260103368456  0.4997838829094334
  0.1525664056332303  0.8442811636687111  0.4995851461867744
  0.3063185906525163  0.9965077306681422  0.4989698332283510
  0.1347266196165435  0.6787842894059821  0.4055609124650701
  0.4864662419655517  0.9859046245914840  0.4058360945601649
  0.3302810568900370  0.8283877015932717  0.4024329492034369
  0.1632392846834065  0.8110097959399312  0.3076261079094138
  0.3187029056636206  0.5074122752205810  0.3086662075944488
  0.4833517207513722  0.6468142255796181  0.2975845576373075
  0.8457453360705784  0.4871463758631407  0.6948252101339563
  0.9799283811741475  0.1798753576175898  0.6922403105567625
  0.6460434665079049  0.3209965250521734  0.6957353477647601
  0.9732917766108287  0.0107370873926484  0.5953475903312864
  0.8198770051811906  0.3176384003929726  0.5966677263485991
  0.6641516967590917  0.1652108845097757  0.5963868701085673
  0.5008072418712004  0.1508785157621872  0.5000429658679337
  0.6527964632151892  0.3441351057646855  0.4999405486113702
  0.8065210911316996  0.4960553203760867  0.5002670659571891
  0.6401045073750566  0.1806884665975304  0.4037728506357041
  0.9867452626997490  0.4847440610098275  0.4035808751121763
  0.8325609211959843  0.3316295966050689  0.4039173526005584
  0.6480313239612983  0.3454588773451377  0.3074625787070815
  0.8164067867075246  0.0196650077132716  0.3075838366400987
  0.9781986425943927  0.1666642399433584  0.3110707734138884
  0.8317900347381624  0.9887750365648600  0.6922975710850281
  0.9831368813187424  0.6822544947490456  0.6923115373562183
  0.6391018754429680  0.8187272359077511  0.6885952962185655
  0.9735889430302862  0.5095993269825598  0.5963203373938839
  0.8201772992602869  0.8175349754673604  0.5962974883746384
  0.6659582422978474  0.6610283572302293  0.5961969531607139
  0.4995498125724538  0.6497101187630605  0.4997480560233640
  0.6533196794125899  0.8438888177248032  0.5000625494491402
  0.8058094246701373  0.9976296555152544  0.4998848446925663
  0.6440662128408121  0.6723483791276550  0.4039773171731227
  0.9843394063090400  0.9865369294785751  0.4035472427129818
  0.8295250286447811  0.8323750808626897  0.4031714259095622
  0.6692568569206330  0.8067898937195892  0.3045287118206872
  0.8344376408415712  0.5006497559933578  0.3055321893257172
  0.9811555576016673  0.6667055088463840  0.3103154340789089
  0.3223733015106021  0.1529094006352025  0.6528433012139061
  0.4797610020289724  0.3314628774273558  0.6346113872755268
  0.4854345824065192  0.3312438171524832  0.4652419243834913
  0.1526066789529636  0.4945706771391798  0.4404554034347541
  0.1527378718914676  0.4978116183966890  0.5602736463458129
  0.3194047307842780  0.1640488489057077  0.5342875700974687
  0.3258108313902426  0.1509679415733842  0.3628674841772863
  0.4784027274796401  0.3335305609935091  0.3493110001362538
  0.3289055088590942  0.6624905881062944  0.6556429080921973
  0.4856930633237724  0.8326658748290612  0.6292813294619322
  0.4884513406698048  0.8288552240724130  0.4624238482875924
  0.1541825528164082  0.9965122836466804  0.4393421906372836
  0.1535938332327902  0.9966987368958868  0.5589313403425606
  0.3187001414354711  0.6645943310712710  0.5370770798116808
  0.3080405608156767  0.6667727700672401  0.3687465164875618
  0.4840902770302620  0.8367190886637630  0.3442717209119337
  0.8228160819122365  0.1598374981730259  0.6514630627737219
  0.9877258981444541  0.3299058672558388  0.6353438738634978
  0.9853357621174439  0.3302325258263750  0.4643066029613294
  0.6520378673243954  0.4988858087625800  0.4401708865450331
  0.6527885512011125  0.4956867510960947  0.5597195620816962
  0.8198069069474130  0.1644255240682924  0.5350939312683067
  0.8195282002386577  0.1688803992850794  0.3655791785489058
  0.9953078869307532  0.3325424257439522  0.3473957348017791
  0.8242675471902317  0.6617682737980601  0.6526016699572992
  0.9927629568413892  0.8284827886667614  0.6349324865550443
  0.9858831840622955  0.8296983587699032  0.4650355934532087
  0.6520387966399994  0.9990147952919344  0.4398080780817963
  0.6559408228056256  0.9969659233527537  0.5596289507002581
  0.8191727546094327  0.6635669394473069  0.5352304740805067
  0.8166068291942494  0.6645201763350386  0.3639617949039149
  0.9756709003746238  0.8419554365069928  0.3469084134037317
  0.2355698205748595  0.4859872113947645  0.6915107135162302
  0.2169550386902941  0.0140712367154308  0.3042601721071776
  0.1205040987225203  0.3144640543883952  0.7261052931333722
  0.1894684822035160  0.2507161198323757  0.2757435755893241
  0.4248714111359959  0.2498034457236784  0.7210445415570206
  0.4466631305153044  0.1719622404713093  0.2737453026080985
  0.2432334453407421  0.9662438270573759  0.6892397594987756
  0.2250023908310368  0.5015698246411660  0.3077874381863808
  0.1140396570640974  0.8392215451603491  0.7259199646870442
  0.1758325627180781  0.7369447880670137  0.2794874325137471
  0.4619314377584232  0.6273278623927965  0.7539029854849844
  0.5454049051522958  0.5316887388461780  0.2977547879564852
  0.5625844177189094  0.4892196436934952  0.7135466924566103
  0.4093994129544356  0.6759254541795769  0.2680238348082469
  0.7455595580293277  0.4993852235020526  0.7005503103335329
  0.7182797437095729  0.0222973336174164  0.3068935203109504
  0.6284847236059150  0.2641390476889782  0.7242724811953281
  0.6685506539403292  0.2867153982488091  0.2736354664249632
  0.9333936612715092  0.2443042160008631  0.7242794353546955
  0.9426149918238593  0.1761598831316391  0.2734208448827999
  0.7339493484356794  0.9918000351088168  0.6912815914189068
  0.7519893469904417  0.4778745202571173  0.3055825889644339
  0.6048667131202095  0.8041586189604715  0.7241951602690548
  0.6892686050702181  0.7374605299999786  0.2739086275323359
  0.9365681159669279  0.7493204678641376  0.7237757456380649
  0.9329059291367443  0.6856397258835898  0.2743995714091412
