# Supplementary material for: Simulations to Cover the Waterfront for Iron Oxide Catalysis
Source: Chemphyschem. 2022 Feb 15;23(6):e202200025. doi: 10.1002/cphc.202200025 (PMC9303966; doi:10.1002/cphc.202200025)
Supplement: Supplementary file 2 — Supporting Information [file CPHC-23-0-s001.zip › POSCAR-OH-V.txt]

Combined cell                           
   1.00000000000000     
    10.1955170000000006    0.0000000000000000    0.0000000000000000
     5.0977579999999998    8.8295759999999994    0.0000000000000000
     0.0000000000000000    0.0000000000000000   24.2761899999999997
   O    Fe   H 
    58    32    22
Direct
  0.4427063960771918  0.2339444788395326  0.6962484362960453
  0.1410543079037367  0.3286820928073126  0.6901809021892262
  0.4761499175392743  0.0113984978410215  0.5977979768666017
  0.3226260009445809  0.3164065396306839  0.5949932593210931
  0.1662515127087687  0.1639327949915881  0.5961777689912324
  0.0033727931253509  0.1462831781176419  0.5002411993232556
  0.1553334978284155  0.3420840650987955  0.5001369127537814
  0.3083370941587873  0.4960189540745432  0.5001026175349352
  0.1445642444738695  0.1721431711295409  0.4052611445089127
  0.4896552426821401  0.4831491750864103  0.4024202111900124
  0.3332080774770532  0.3307997922385368  0.4052915087343507
  0.1822826472077566  0.2543774851203082  0.3038742193922772
  0.4712748355791518  0.1634949012193729  0.3108770755025176
  0.3357532748554632  0.9873835411787155  0.6923121309440532
  0.4887261642283818  0.6724680875961440  0.6933330523669952
  0.1518812457672709  0.8165050076121290  0.6934049062445311
  0.4791772784720791  0.5044471608601455  0.5942613479160528
  0.3270442048529176  0.8155872121546679  0.5936951015068033
  0.1705079408491912  0.6567947069946385  0.5982384532293281
  0.0029891920643763  0.6471074428138905  0.4999842009001654
  0.1557076318601105  0.8414272809061885  0.5002509093561471
  0.3098195746202421  0.9942521857881346  0.4998858066751382
  0.1441004428265487  0.6754440302936260  0.4040025362782984
  0.4893507869881617  0.9839611275572224  0.4057086569548645
  0.3329987091523918  0.8319003727912175  0.4019381002208320
  0.1627105101823645  0.8109800251575123  0.3055514618251465
  0.3217462331348386  0.5040909322934084  0.3077542875124450
  0.4739688242049596  0.6719915132223520  0.3067061003165321
  0.8282389871989579  0.4881286424855915  0.6921614170533346
  0.9788684017342177  0.1781595898944630  0.6936929633686475
  0.6409156003704055  0.3250557613009164  0.6891980023438649
  0.9787677084801985  0.0051552019253549  0.5974580023918605
  0.8215954131529770  0.3131457421804953  0.5958820729746108
  0.6699418129462273  0.1577784913249971  0.5948675699883097
  0.5031936517677593  0.1479367745357365  0.5002591617688239
  0.6569060890502527  0.3407716976977113  0.4995681536680507
  0.8106774437544146  0.4930740053639653  0.5003615051269819
  0.6404772835953310  0.1753458841753428  0.4039915072968085
  0.9932517065719892  0.4772456835982979  0.4025025945316969
  0.8359624312450080  0.3245348111468118  0.4038641614192571
  0.6626853068798155  0.3102800655398426  0.3063182054159341
  0.8222014237172317  0.0002754933116123  0.3078787584544713
  0.9755281668344935  0.1599165053597531  0.3098709130188055
  0.8316087399116867  0.9846392387847018  0.6923624840436347
  0.9794751471622547  0.6776463826223704  0.6945909951527511
  0.6477825565317019  0.8362453447499760  0.6888875542330553
  0.9748940479697339  0.5073140214152332  0.5964569526784587
  0.8255498308014992  0.8130832066614460  0.5961549073211643
  0.6664836538563534  0.6631268148019629  0.5959557892662275
  0.5033233297945401  0.6463799215336934  0.4990631899968676
  0.6555567459534757  0.8421752160712188  0.5008582989790469
  0.8097445937505370  0.9937524503602404  0.4998413930601018
  0.6487368159380509  0.6728108078209729  0.4063488109716431
  0.9879414943373064  0.9813269846535846  0.4037308440200036
  0.8354231986942864  0.8251810997920686  0.4040990853013255
  0.6671376908163040  0.8159346275236885  0.3067193480965926
  0.8289697831302618  0.5010060547559405  0.3077622247362228
  0.9899102122617407  0.6521561496375909  0.3111988812156170
  0.3208366522148864  0.1629998436656450  0.6525903169738427
  0.4939847009248766  0.3276637303280125  0.6288736590810089
  0.4890400176430774  0.3289098764148619  0.4650260996983206
  0.1538270992895434  0.4981801061200244  0.4405154989293578
  0.1546854185357915  0.4953860570261170  0.5603504699472097
  0.3223897035512948  0.1614202515061152  0.5351783925757374
  0.3271282918264049  0.1608639625524262  0.3713141419777557
  0.4857714545215117  0.3321696823310063  0.3471865512541754
  0.3289367219712318  0.6528641100392036  0.6528459444887602
  0.4863628598374703  0.8289427445234097  0.6353614378905519
  0.4908324550991736  0.8264327650560261  0.4641007009259823
  0.1558479215958997  0.9927285486838073  0.4401095414470646
  0.1568539073697366  0.9944386908206297  0.5604747828443024
  0.3231842453334934  0.6626050228089753  0.5359697061035789
  0.3236045889385650  0.6641483523685281  0.3627277597015990
  0.4878111946370467  0.8354038837793283  0.3471899440865940
  0.8238783637049067  0.1562181813161345  0.6528016515163131
  0.9850295462010834  0.3293562816492113  0.6356824837718307
  0.9900150228295743  0.3265430160644769  0.4648521651215987
  0.6565589835126815  0.4941747688286284  0.4392336370543859
  0.6581480442986916  0.4947826596614675  0.5591758119323842
  0.8235795697859629  0.1603100883780755  0.5351463493905939
  0.8202155699887967  0.1591805303501346  0.3643173352338493
  0.9894989305412096  0.3256413255653499  0.3475776941343014
  0.8233212062023441  0.6588794947673549  0.6530411035101054
  0.9936971811195008  0.8244532901654793  0.6374126166922238
  0.9902816326796966  0.8271528937842376  0.4642623127249124
  0.6586386571286837  0.9941763004634225  0.4405239366793339
  0.6574664061690711  0.9902462865141857  0.5599968859940461
  0.8229908491235847  0.6609060918667353  0.5358363089851466
  0.8213324530956925  0.6594712242872376  0.3646956769677985
  0.9877973524542938  0.8296826756201838  0.3471024175468216
  0.1163104463305089  0.3044259771226194  0.7260410462165652
  0.1771225527942377  0.1757474872421696  0.2826031421256587
  0.3591530948835100  0.3124384793613260  0.7176429332579275
  0.4001497593886398  0.2055337355584754  0.2801548546735120
  0.2377798585766442  0.9906186345541315  0.6941403330052793
  0.2201538046680014  0.5150806034696416  0.3090256705185368
  0.1200749571006625  0.7993452661779514  0.7290675042420318
  0.1807673885298868  0.7420030286424790  0.2749155219926109
  0.4403332410423531  0.7380642539260336  0.7249697764472245
  0.4248746130356267  0.6892926841089491  0.2710654607552030
  0.7268048656878676  0.4986330847673770  0.6929221534304020
  0.7313843043547550  0.9895812480275694  0.3070949658011841
  0.6119168603375016  0.2832142890441105  0.7199990243077252
  0.6806102393091962  0.2415694243213977  0.2755821181637685
  0.9281771655423086  0.2467584171227415  0.7244651070503068
  0.9263610414163779  0.1844190648377335  0.2740437293949611
  0.7411308406739181  0.9734891331174609  0.6911342065158479
  0.7341748441165024  0.4979058003456629  0.3058809433388845
  0.6213892722994103  0.8188617676959780  0.7256094323389988
  0.6843210854297297  0.7504262684766871  0.2750530243843627
  0.9286414175931554  0.7465309435067482  0.7252495177094929
  0.9462824947890240  0.6692992468254957  0.2744551664021913
