# Supplementary material for: Simulations to Cover the Waterfront for Iron Oxide Catalysis
Source: Chemphyschem. 2022 Feb 15;23(6):e202200025. doi: 10.1002/cphc.202200025 (PMC9303966; doi:10.1002/cphc.202200025)
Supplement: Supplementary file 2 — Supporting Information [file CPHC-23-0-s001.zip › POSCAR-OH2-OH2.txt]

Combined cell                           
   1.00000000000000     
    10.1955170000000006    0.0000000000000000    0.0000000000000000
     5.0977579999999998    8.8295759999999994    0.0000000000000000
     0.0000000000000000    0.0000000000000000   24.2761899999999997
   O    Fe   H 
    60    32    28
Direct
  0.3087652842979480  0.4838969689972075  0.7017744836888156
  0.5020751702906807  0.1540977093538771  0.6919587774680309
  0.1602068265837815  0.3356046253317757  0.6911735866474444
  0.4784024997047425  0.0111316901101262  0.5945982643298962
  0.3186816448030783  0.3159987753594891  0.5962645054864311
  0.1676446517317061  0.1651455589291047  0.5947901731058778
  0.0020357741097499  0.1503412468044445  0.4995209574002146
  0.1525104087734661  0.3467616238683320  0.4998502308828563
  0.3064373298780723  0.4998951420199447  0.5016101136075406
  0.1473767965884178  0.1760684103934906  0.4038604375064736
  0.4933414588952658  0.4799715117120726  0.4050220305255152
  0.3332656885178693  0.3359437611162406  0.4062975930207671
  0.1833369089371502  0.2915821530877096  0.3078624685405913
  0.2770625446010371  0.9670895047263528  0.2859502634810198
  0.4881631669144681  0.1595189310414469  0.3131420840629389
  0.3343930216510884  0.9846833011966822  0.6875279490933863
  0.4826274804763884  0.6220432516537713  0.7237199933798237
  0.1435680412780229  0.8361227134436646  0.6897059188405024
  0.4768866647348560  0.5144814939360174  0.6003143501922565
  0.3212057913038961  0.8205778850564229  0.5938618878411788
  0.1618493986459555  0.6668323096386999  0.5964737474851916
  0.9988864727831910  0.6520018897311672  0.5007722358419571
  0.1554841994112195  0.8444145593430932  0.4992429659146964
  0.3092949559826863  0.9976277819655053  0.4988872668806081
  0.1262850509580247  0.6812065181848013  0.4045248308155536
  0.4873185055291529  0.9881438500137278  0.4042850636402449
  0.3324498832527567  0.8353458431362526  0.4010482448743176
  0.1562771206070295  0.8021822951323259  0.2980615883878173
  0.3274963818080749  0.4974442645042956  0.3061496549516463
  0.4893506167884354  0.6425714364132773  0.2900736100174157
  0.8505996908805002  0.4768813471131281  0.6932960555285845
  0.9966694144713983  0.1726625763544476  0.6897899424702345
  0.6616044202525586  0.3307128807141808  0.6996025713827976
  0.9788325009754075  0.0081117401746127  0.5957761416971721
  0.8233997225482099  0.3193889415594953  0.5967151394666601
  0.6795674902110207  0.1570164471791813  0.5952619493956846
  0.5028936439782470  0.1522729955255286  0.4998198136693475
  0.6556937023965617  0.3451040339379148  0.5014575833604198
  0.8082949349985000  0.4976078497088281  0.5007384472126617
  0.6453490454530737  0.1779001973935834  0.4042879918951741
  0.9871869622731921  0.4861204355150335  0.4029427741410316
  0.8375697514330867  0.3295940340742192  0.4042336249866878
  0.6592670494303121  0.3388774191810384  0.3074666845590883
  0.8201019478149902  0.0178259025553089  0.3083689930418316
  0.9851827352956946  0.1650543116656280  0.3105932138331724
  0.8282674060888979  0.9985786175507414  0.6944246905728448
  0.9634880483488004  0.6944578001148969  0.6961950418775942
  0.6230715017224924  0.7845183146490413  0.6956097397810055
  0.9738038479932314  0.5132241769024191  0.5974924071161070
  0.8171012950329128  0.8185015018991635  0.5983988645513634
  0.6647992288756868  0.6638067961710377  0.5965382036553351
  0.5007295086259873  0.6505642169925778  0.5000552184771010
  0.6544854578678425  0.8445495894913861  0.4996622201567220
  0.8091626726103200  0.9961852593211873  0.4990681608504062
  0.6420993772110535  0.6743892628039063  0.4037259222960330
  0.9903708201313535  0.9841527146506976  0.4026748280342076
  0.8260222859244024  0.8333492266495597  0.4017439506874538
  0.6552314853030339  0.8097939994152057  0.3033106829205110
  0.8359803919610655  0.4983854281768672  0.3052949068225814
  0.9720463900438290  0.6683384837374149  0.3081350818630852
  0.3261059512433278  0.1618902821446824  0.6503980998064876
  0.4982160094572379  0.3270664446602325  0.6373971879488636
  0.4878921934266245  0.3353338250213511  0.4666370013873760
  0.1486741129552271  0.5024652528774283  0.4414933002794541
  0.1558757898062453  0.4980359270156924  0.5616335412958904
  0.3212446737480903  0.1668446485124448  0.5339207024201968
  0.3297135267363842  0.1679044672721730  0.3712641565800823
  0.4888222161044027  0.3359448072973095  0.3504820054658637
  0.3271858648176647  0.6670547442050321  0.6556597661609658
  0.4804078536981464  0.8376930004528234  0.6279285743418086
  0.4898972147983613  0.8280734691324625  0.4617297368916979
  0.1581135763775023  0.9958995118214773  0.4394513339319630
  0.1537448168517770  0.9992616272416441  0.5584031338749185
  0.3198481247043219  0.6658688274746254  0.5377024584241283
  0.3117502836854342  0.6669900204893224  0.3660063674039691
  0.4660823912674914  0.8515133481999229  0.3421806175651838
  0.8272967803166722  0.1624333018784725  0.6510073188632148
  0.9925490930696981  0.3303789485749888  0.6336906323092819
  0.9863468493412100  0.3319490777676961  0.4651641366875623
  0.6552461081936514  0.4985706038383526  0.4403967869712702
  0.6524395409250445  0.4969388209771211  0.5605026484754490
  0.8225921557462641  0.1622414192784376  0.5352632540143603
  0.8251789192673868  0.1637482639182863  0.3662635090177275
  0.9952624863378432  0.3347280464216453  0.3488368374489781
  0.8181296673686660  0.6612871884026106  0.6537927164994812
  0.9894920134269967  0.8299366056372719  0.6363010707463417
  0.9892735345510104  0.8291784135266411  0.4641867915568696
  0.6556334067648208  0.9981966717487012  0.4398515543946502
  0.6588922186435155  0.9974666583271130  0.5591580855950014
  0.8196166138314140  0.6654999878830026  0.5358589806217111
  0.8099011815435091  0.6688130413099103  0.3627345137434546
  0.9825877061059671  0.8339916326098020  0.3467909498957624
  0.2281584453207657  0.4530506164496373  0.6987691697407925
  0.1793125695518043  0.0535064607247406  0.2996189665895059
  0.1236451253734572  0.3177960540966964  0.7257773071674407
  0.1937280689805831  0.2396573978384708  0.2731384435223703
  0.4669570742086151  0.1965414001390684  0.7284607434768375
  0.4361883881834103  0.1919161769700892  0.2779074036995084
  0.3203632130167762  0.5011721058661180  0.7403900448714253
  0.2379062646415306  0.8924503868157316  0.2833650103799528
  0.2351075080801124  0.9901910989292020  0.6888338498100097
  0.2360227305050344  0.4884453467286889  0.3060269801404019
  0.1146294757769226  0.8382498578233353  0.7278587418625051
  0.1699440852110996  0.7194607690769885  0.2740663420138389
  0.5367640826766120  0.6806954141010948  0.7232792519555744
  0.5554923516887911  0.5302618693630450  0.2955327246848896
  0.5599040004738640  0.5120872210260146  0.7175297426016414
  0.4073971466401147  0.6502949602159447  0.2669848434636606
  0.7661410267933562  0.4572960051504964  0.6959218069483342
  0.7215341208729882  0.0217836339683970  0.3082781282055649
  0.6626157570716629  0.2754487842076117  0.7324916620793900
  0.6775883403284055  0.2782255969954619  0.2742485123437319
  0.9554792179214502  0.2291339319377528  0.7238184185741972
  0.9409240761441424  0.1826109402481393  0.2740038055152070
  0.7225387502414478  0.0208820729802923  0.6913859720827062
  0.7572317215429791  0.4701952143279371  0.3046051188560099
  0.5895343828873578  0.8810104028261918  0.7141178496723484
  0.6716944727301808  0.7386000986770824  0.2736598283954805
  0.9117569980347113  0.7731358527970542  0.7239979692319523
  0.9174092599979957  0.6992749364205650  0.2733544672808108
