# Supplementary material for: Simulations to Cover the Waterfront for Iron Oxide Catalysis
Source: Chemphyschem. 2022 Feb 15;23(6):e202200025. doi: 10.1002/cphc.202200025 (PMC9303966; doi:10.1002/cphc.202200025)
Supplement: Supplementary file 2 — Supporting Information [file CPHC-23-0-s001.zip › POSCAR-OH2-V.txt]

Combined cell                           
   1.00000000000000     
    10.1955170000000006    0.0000000000000000    0.0000000000000000
     5.0977579999999998    8.8295759999999994    0.0000000000000000
     0.0000000000000000    0.0000000000000000   24.2761899999999997
   O    Fe   H 
    58    32    24
Direct
  0.4411944831408405  0.2393512405441030  0.6938432837079347
  0.1408564445817717  0.3240606176768352  0.6929707128716487
  0.4740393141239139  0.0202749089251100  0.5956868533255317
  0.3031939613805434  0.3188952369660072  0.5934887679664271
  0.1603618934085702  0.1653774150720224  0.5969783102120232
  0.9992652609785750  0.1509650779630221  0.5006286157947955
  0.1498208846688129  0.3475027390543133  0.4986012512071483
  0.3063042488013181  0.5000036577159150  0.5015371355784168
  0.1367858311945156  0.1781581116924116  0.4049954674738814
  0.4841475712786192  0.4932258675963084  0.4028399672396930
  0.3329049885173134  0.3411032869739614  0.4057241232160109
  0.1852337012741287  0.2763155025105775  0.3041686549822913
  0.4968572639523003  0.1591982302392836  0.3062792615131826
  0.3418801100381117  0.9794074365290584  0.6898075476042180
  0.5160935440717367  0.5770952351689473  0.7134829233282503
  0.1631995815498399  0.8230549934904658  0.6911237659562985
  0.4793501536829581  0.5168871718379080  0.5976689361540934
  0.3250132587955932  0.8230154327599948  0.5936121238519689
  0.1707200323902143  0.6618924080787210  0.5960570487594765
  0.9979402925647989  0.6525213246128487  0.4999424096117195
  0.1538424752303555  0.8456831533484959  0.4993163619991563
  0.3067317611194724  0.9988118270972777  0.4987763624998180
  0.1337381444071326  0.6818115806289597  0.4052762551414730
  0.4924231415577296  0.9805702427511633  0.4056116198049864
  0.3284438355674695  0.8341829888180072  0.3985164024457646
  0.1634816361550335  0.8112733748921883  0.3063557968179111
  0.3173738093292684  0.5088011716423182  0.3081448912626996
  0.4838042673642278  0.6477838218693819  0.2966003095662373
  0.8283115560807488  0.4937672916536755  0.6937113727332118
  0.9760581711959944  0.1797627717599113  0.6943906761442733
  0.6610068539323350  0.2918645268226499  0.7105286788283678
  0.9791465538997315  0.0066233847022374  0.5976836810343542
  0.8162856282294797  0.3175525102060348  0.5984948866427686
  0.6767105148412682  0.1559559651847380  0.5969161338306890
  0.5009988219343029  0.1537548647279436  0.5000753391468820
  0.6528136189356886  0.3459354975511317  0.5008379161087717
  0.8074369792195384  0.4973174378406497  0.5006782319127581
  0.6390837602676811  0.1822507180288611  0.4033834639838645
  0.9905733224794702  0.4843539177819096  0.4013963218931451
  0.8316324853178116  0.3333032442437869  0.4041200322903222
  0.6458322676422981  0.3523369578949627  0.3078895158528567
  0.8150848647352902  0.0227210168749608  0.3070550521581055
  0.9737050570092478  0.1671063927145156  0.3113515088589764
  0.8407804238040839  0.9763386553558462  0.6929392426362710
  0.9895635265644103  0.6730937434859641  0.6927255702600590
  0.6424822576584646  0.8305792154662655  0.6884156355884770
  0.9709608636731133  0.5097786182678661  0.5970439864736719
  0.8252319148552942  0.8153313300019676  0.5967017523522387
  0.6641095218101469  0.6674019464745484  0.5962872288943686
  0.4997406219012746  0.6530491711393580  0.4991059423694466
  0.6542751775204465  0.8461435032710298  0.5009993658858249
  0.8069474299078720  0.9986354615384627  0.4996846402989519
  0.6484001396560828  0.6724122949233688  0.4046789590287716
  0.9828568188654287  0.9881517850005395  0.4037531499615667
  0.8302686637247305  0.8325590559152189  0.4023224587336998
  0.6599033263599381  0.8071980781763770  0.3029204791048414
  0.8405264479318078  0.4984807401636431  0.3052800125113109
  0.9790404759618028  0.6707028988034267  0.3085987074906953
  0.3147419957688697  0.1659059717986366  0.6518996029330850
  0.4773106582171067  0.3330604642966790  0.6202735689986341
  0.4846868947198715  0.3355532375187948  0.4651803356691175
  0.1503979274206984  0.4987974938824564  0.4410425632881356
  0.1469880514455824  0.5034611185561673  0.5600867312999256
  0.3176146637231696  0.1681345119481037  0.5332575647320112
  0.3337326682804758  0.1599032277048025  0.3684502341484830
  0.4777612106678930  0.3321137678542954  0.3487163206685580
  0.3529229538083527  0.6684477964935311  0.6559524122060125
  0.4868597392485938  0.8414796337395529  0.6294811869999606
  0.4904605809824005  0.8320066800080710  0.4635883148925970
  0.1539768596990783  0.9983213317072028  0.4389338640140323
  0.1522821982345164  0.9999695051469928  0.5595110246820028
  0.3194360499330955  0.6674629331938320  0.5372495924313156
  0.3074089288684760  0.6660749646320596  0.3683580121916066
  0.4889156958336471  0.8267657434773170  0.3472063205239166
  0.8237298975507485  0.1520969232906779  0.6534596348422426
  0.9808524493588564  0.3318814151729370  0.6373545835270349
  0.9851619735453667  0.3296879276373090  0.4639559159264266
  0.6521797945502072  0.5004741123750662  0.4403352727722876
  0.6562747626055838  0.4983173772095313  0.5596396618707260
  0.8201872195167539  0.1650233058856969  0.5363256720625387
  0.8176342283463995  0.1718900351774266  0.3655586727326678
  0.0003948182580231  0.3257051449436830  0.3472159399728341
  0.8259227423493201  0.6616679615076322  0.6534988133156503
  0.0028794348093086  0.8208451298663348  0.6368830495462063
  0.9866212293164125  0.8322920042558977  0.4646720843047945
  0.6542990598028666  0.0000442470127027  0.4396590527442399
  0.6602184014042862  0.9947603892938162  0.5596902846591405
  0.8194363936891094  0.6650421775932855  0.5361886388460348
  0.8200112147929275  0.6629154685334413  0.3630513995090396
  0.9744980486934907  0.8462437559240783  0.3463641411839902
  0.1180155615966711  0.2889374792325157  0.7269359119945022
  0.1874406997047728  0.2152971733073414  0.2730312414103793
  0.3554109721019216  0.3188139705218802  0.7142354733783733
  0.4381977878094574  0.1901243804425476  0.2723928745770863
  0.2470120916533105  0.9760873308967888  0.6915911112969440
  0.2189931058672769  0.5128073144524663  0.3073028114009162
  0.1331240672273708  0.8217530869822696  0.7289105319353268
  0.1716641707600957  0.7381582102518109  0.2785610197991204
  0.4899692272727449  0.6208155973690808  0.7501370211753198
  0.5486791521244427  0.5317095518774408  0.2988013842065413
  0.6011718511058746  0.4098199960961821  0.7136625263120422
  0.4031444245531546  0.6701383774950216  0.2702570597813647
  0.7227617726885853  0.5154852742353597  0.6970507324736630
  0.7141230502816214  0.0311715004350930  0.3047583976024981
  0.5850211258890639  0.2570786104668343  0.7150741737639592
  0.6661649272577392  0.2956068666055529  0.2735932077467211
  0.9223037308454565  0.2414452700123704  0.7263164511363840
  0.9460696731770923  0.1623404743245089  0.2735121026880662
  0.7510713995603737  0.9642762450700886  0.6915227450792258
  0.7594915439430068  0.4734337503937240  0.3044401374553303
  0.6061045934666964  0.8230900975352924  0.7246057580529524
  0.6818419859166127  0.7331887062417906  0.2737626393986119
  0.9492989087686468  0.7345240408231390  0.7258305349047944
  0.9280834739456125  0.6935388848654114  0.2730915820319524
