# Supplementary material for: Simulations to Cover the Waterfront for Iron Oxide Catalysis
Source: Chemphyschem. 2022 Feb 15;23(6):e202200025. doi: 10.1002/cphc.202200025 (PMC9303966; doi:10.1002/cphc.202200025)
Supplement: Supplementary file 2 — Supporting Information [file CPHC-23-0-s001.zip › POSCAR-OOH-OH.txt]

Combined cell                           
   1.00000000000000     
    10.1955170000000006    0.0000000000000000    0.0000000000000000
     5.0977579999999998    8.8295759999999994    0.0000000000000000
     0.0000000000000000    0.0000000000000000   24.2761899999999997
   O    Fe   H 
    62    32    24
Direct
  0.3437184059318312  0.4861046103460396  0.6887661265147003
  0.4803434370580817  0.1809201142067991  0.6929906620759141
  0.1464621323447659  0.3238200555179347  0.6926240195475870
  0.4756614471329286  0.0085969214993895  0.5956855987234206
  0.3232567922180749  0.3137541576858425  0.5957476998079869
  0.1658423661592678  0.1628795921162478  0.5959679078626010
  0.0027411502657770  0.1464549574777578  0.4998205382655314
  0.1551816308597154  0.3421381654227389  0.5003100857597857
  0.3087832230209671  0.4941357526296173  0.5001580870153930
  0.1425451854484479  0.1748722538803946  0.4042835633141095
  0.4890500093642771  0.4830000990385486  0.4035352439579185
  0.3341092823634000  0.3292417999823698  0.4043197758974628
  0.1668988446940176  0.3073960865450118  0.3069282437860394
  0.3353760079663601  0.0022090214185155  0.3112928974414402
  0.4837329529799206  0.1650829421633588  0.3101481338544048
  0.2841058310847657  0.4640529386935057  0.7397400979402136
  0.2540008769068365  0.0243733091505760  0.2602117040726313
  0.3343626830908946  0.9867903233004185  0.6920675135588965
  0.4866260237282276  0.6784452220147230  0.6916949262844412
  0.1494616373907789  0.8264547716768575  0.6905350889788906
  0.4754650175643746  0.5067929575109744  0.5969486141530282
  0.3232709803719445  0.8159889710147468  0.5954380544849087
  0.1673281665375654  0.6634812327944744  0.5952724488419250
  0.0028935623454416  0.6467568445760818  0.5000812995414847
  0.1552795394837716  0.8423214017002252  0.4997793080545776
  0.3082896010713512  0.9948895687599730  0.4998333897772298
  0.1425821670117173  0.6753280900490211  0.4047300405046812
  0.4878999372795931  0.9816202674043595  0.4030664189748165
  0.3365253298780502  0.8249562841357658  0.4047380153432769
  0.1633535878734378  0.8125718459523199  0.3076221760668076
  0.3227522249547619  0.5060700124595598  0.3079274609985418
  0.4816709544869155  0.6620541052340414  0.3093960766099215
  0.8307742706320909  0.4858346983751787  0.6915364340235541
  0.9832522990289903  0.1773337730705151  0.6933997318408132
  0.6548278885342214  0.3231689382420342  0.6897755447952250
  0.9777662450830888  0.0053770359622192  0.5963143429443605
  0.8227961106812174  0.3133218433111864  0.5954883392506503
  0.6691442420926705  0.1592506816149779  0.5954833331959364
  0.5026968487910111  0.1466143589680371  0.4994904330568701
  0.6548136511287552  0.3418804250468455  0.5002141319825526
  0.8087919251879114  0.4935989518668649  0.5002460344189501
  0.6419275952093386  0.1751065524510480  0.4043529734342783
  0.9897875248428321  0.4799283637759473  0.4042495866308329
  0.8344127419219305  0.3255426958372851  0.4039991695445693
  0.6662602053116444  0.3109698575712017  0.3063970886241520
  0.8222726389004222  0.0025847356741195  0.3083594251649231
  0.9759989927945369  0.1647034517601185  0.3073458180475015
  0.8346592598616382  0.9824489307590909  0.6919000907266195
  0.9818112471545319  0.6758102529761558  0.6922178008019984
  0.6492264910523957  0.8336395715649516  0.6883491935967854
  0.9767412348804854  0.5065836004973789  0.5966451156889860
  0.8236047770617674  0.8132022659017935  0.5950899890084926
  0.6665552478141450  0.6626321872382306  0.5956071554101854
  0.5028400436575282  0.6463311923566266  0.5003390406517951
  0.6551007364895298  0.8415362375979996  0.4996915322450874
  0.8084720097137961  0.9943858725193593  0.4996019990404932
  0.6448992218402410  0.6724879244418744  0.4045617891470812
  0.9890104792093766  0.9819335686920283  0.4032014494229088
  0.8349123547381154  0.8258220113802039  0.4042328734362854
  0.6706755230619024  0.8099375085072325  0.3082346453560376
  0.8268585483694721  0.5016130555014584  0.3079209494127610
  0.9885605762871705  0.6548393165980499  0.3115342744913434
  0.3239048224611878  0.1596426693063933  0.6521130842363903
  0.4934448500539474  0.3236603662009045  0.6351344976201077
  0.4889179339847018  0.3272791790720859  0.4645371120341721
  0.1551260257639200  0.4955322729147085  0.4404410250976198
  0.1563761441754181  0.4942251276322551  0.5607780274811063
  0.3221120550312335  0.1617878733980689  0.5351418886795614
  0.3227096680294537  0.1649034605181185  0.3648311543336078
  0.4867429559884684  0.3351574939079995  0.3471800187153846
  0.3241147133738735  0.6638769539606457  0.6516686010548511
  0.4889639760009601  0.8304748354075571  0.6351394254762042
  0.4883192169456407  0.8268998263493827  0.4650546577459380
  0.1562433046992382  0.9942330207615484  0.4392321853808880
  0.1552697929247842  0.9952909549151272  0.5597417642174207
  0.3210428502124500  0.6617788391736568  0.5349865664916891
  0.3205415062591683  0.6629367653192162  0.3644359172935623
  0.4936965718065025  0.8245874327683964  0.3483466593007591
  0.8277587115072720  0.1532824807956104  0.6525961404001208
  0.9865409588263176  0.3285587505441327  0.6350302053317165
  0.9895360491208862  0.3268071278618550  0.4649418574474353
  0.6564384573123618  0.4932221076060372  0.4401809598613582
  0.6548578628267023  0.4942949799445060  0.5604363953049898
  0.8219292652172427  0.1611745621896645  0.5352026407388024
  0.8208201138282831  0.1599131218133465  0.3648363227324580
  0.9892738611593543  0.3287996267820787  0.3478955270908628
  0.8227989732323664  0.6577233544150474  0.6525474931338096
  0.9892982098853977  0.8255039228781769  0.6354696949344500
  0.9890923966992133  0.8273656405924328  0.4646415189734370
  0.6549684600569634  0.9941273315440640  0.4393984871393286
  0.6566434234745842  0.9929628699167452  0.5594517458321917
  0.8221432992085269  0.6609883373062218  0.5351922450120483
  0.8251469476593627  0.6580054042489820  0.3647694750275434
  0.9862836942852482  0.8307572541959587  0.3473191054795421
  0.2024578967326107  0.4466369135256087  0.7242803984534589
  0.1548924734673491  0.0415941438571110  0.2756367914381457
  0.1254644284808819  0.2784851408294600  0.7243202836171889
  0.1832012381225212  0.2397266147925876  0.2755343515233477
  0.4292732012023990  0.2485052125232343  0.7244151436611190
  0.4354426438886421  0.1874032353600086  0.2741586292441838
  0.2374191908772332  0.9877679997859232  0.6927338602685040
  0.2262292375001138  0.5058282760045714  0.3081549836421829
  0.1295689402573430  0.7981729470214489  0.7265405436491648
  0.1829440839199492  0.7474605624415176  0.2756346936387004
  0.4428431469326597  0.7399843153001129  0.7245877991220624
  0.4334732225975557  0.6904665997996915  0.2734032610955097
  0.7323444046517409  0.4896133166646948  0.6916421006003759
  0.7275743115681763  0.9989073281645773  0.3082522084395052
  0.6291470219161965  0.3006325379901966  0.7257776704224028
  0.6810176112642665  0.2407206558271753  0.2764965740558267
  0.9277182594090334  0.2473669332095838  0.7233459562139473
  0.9097467516351969  0.2101760996695816  0.2756432726364295
  0.7378775980781427  0.9827577413736890  0.6917111664127091
  0.7308329331662620  0.5007687450613147  0.3071974335793612
  0.6215804323158167  0.8218971737021121  0.7255762701020316
  0.6882936492734260  0.7484007427667194  0.2753403804796619
  0.9363879685239311  0.7406076556335250  0.7242825426701671
  0.9491733620065190  0.6667146280364591  0.2742957820319916
