# Supplementary material for: Simulations to Cover the Waterfront for Iron Oxide Catalysis
Source: Chemphyschem. 2022 Feb 15;23(6):e202200025. doi: 10.1002/cphc.202200025 (PMC9303966; doi:10.1002/cphc.202200025)
Supplement: Supplementary file 2 — Supporting Information [file CPHC-23-0-s001.zip › POSCAR-OOH-OH2.txt]

Combined cell                           
   1.00000000000000     
    10.1955170000000006    0.0000000000000000    0.0000000000000000
     5.0977579999999998    8.8295759999999994    0.0000000000000000
     0.0000000000000000    0.0000000000000000   24.2761899999999997
   O    Fe   H 
    62    32    26
Direct
  0.3227087639864052  0.4846337195209287  0.6839780514504454
  0.4837393696486600  0.1744162612401539  0.6909738681568243
  0.1532423400414018  0.3123152481067990  0.6953456474592628
  0.4762604569914402  0.0111787482028589  0.5936264337056372
  0.3211337596106105  0.3124872488401707  0.5942929292470112
  0.1653103066893706  0.1637846802584022  0.5960132197166033
  0.0020400007691705  0.1497061020712636  0.4994706042997095
  0.1538415913679358  0.3446521969824943  0.4997777218453407
  0.3086957479037267  0.4968228631332039  0.5005272215513799
  0.1440336326367770  0.1755178782174198  0.4032187997701016
  0.4855161774377876  0.4897075587368604  0.4028704035215256
  0.3339313830593724  0.3300259079714039  0.4041121122364899
  0.1734701843417241  0.3106657824978072  0.3067844476655495
  0.3370650235612729  0.0073761598073148  0.3053998005872245
  0.4940178412764951  0.1626250623786305  0.3100011039325565
  0.3081634347013278  0.4459276503066434  0.7411614109666189
  0.2439173935180960  0.0416833051243870  0.2551393773099804
  0.3402284012156827  0.9715149035944037  0.6884985982134992
  0.5145621420101989  0.6022213441091040  0.7189099818869451
  0.1511469028786010  0.8392418741800611  0.6891134667595367
  0.4796140380012162  0.5073454272498097  0.5984944598888831
  0.3264772276896579  0.8179329950017262  0.5932191206681736
  0.1641900838191290  0.6683318520433232  0.5936004299001851
  0.0008910465491070  0.6492425742136803  0.5002190402900979
  0.1546834183892116  0.8449307632091134  0.4991677170269426
  0.3083047491954858  0.9967805270132999  0.4984628242691969
  0.1364284465975061  0.6789787587928089  0.4060648761625174
  0.4886617085597180  0.9854264842499560  0.4045497576180139
  0.3340720292862827  0.8267206460854695  0.4022296253552042
  0.1635095438381029  0.8133377691580463  0.3082342758652743
  0.3187961739338121  0.5102036475022445  0.3091342432753521
  0.4873685945997934  0.6464719917287525  0.2959128113501066
  0.8436539413679753  0.4888266521345201  0.6945013694951143
  0.9759596006185802  0.1842418898467244  0.6945934005700778
  0.6463786524841808  0.3202556350174817  0.6957734839446132
  0.9762870465688920  0.0104097484689305  0.5958030034329198
  0.8217905483231647  0.3175712063173961  0.5969959539535523
  0.6681354654543625  0.1635083220549873  0.5955708380669478
  0.5033039674744586  0.1502583115712426  0.4993202308100066
  0.6548739299853779  0.3442026425825944  0.5001274620055369
  0.8093488446887562  0.4953190480682679  0.5008017714941460
  0.6417446541632401  0.1817632907053053  0.4037530793864192
  0.9896500981980196  0.4836844702316014  0.4039897196047164
  0.8343794426770188  0.3311919161020143  0.4039481608281861
  0.6481796995004103  0.3473435280868458  0.3060530783182642
  0.8161461056304233  0.0196670466811000  0.3080656955561665
  0.9708152819351312  0.1739913275198504  0.3075472255146039
  0.8316554917449750  0.9898810775643909  0.6920901487932838
  0.9798805088839941  0.6872650969458434  0.6938912896927505
  0.6402051245745142  0.8191557384895063  0.6884470507853280
  0.9780230121091975  0.5083770424613547  0.5978590914038051
  0.8226924864520839  0.8166735511642855  0.5961121286165820
  0.6684006040190980  0.6611921438372903  0.5960216324918761
  0.5022039284852795  0.6494827673415600  0.4996874736459560
  0.6558083578989837  0.8435547439610644  0.4996270088916148
  0.8082082414132543  0.9976748449700068  0.4995313263436501
  0.6479281773237417  0.6713357656588812  0.4043616318954761
  0.9868358607672292  0.9875663789489693  0.4027723050028413
  0.8327578676853022  0.8319287130635473  0.4034544113811478
  0.6743983171056129  0.8080459473756036  0.3061319467676782
  0.8378775387385318  0.5012205979740187  0.3059781757528341
  0.9874070971199700  0.6632272389263889  0.3109577081385950
  0.3238791117251481  0.1545008404832799  0.6520292611279075
  0.4844792113578649  0.3274013553272255  0.6333255092652550
  0.4879823539229804  0.3313279203745125  0.4650990754764592
  0.1545861468350296  0.4947353523781217  0.4410400681260569
  0.1551893900118628  0.4982744024885690  0.5610992765185827
  0.3217865374071422  0.1640813817146878  0.5336816556750676
  0.3288886229325954  0.1550846950621789  0.3629274517596386
  0.4800812373373518  0.3367125535296509  0.3491162979495215
  0.3334681418739436  0.6664096711879921  0.6548651461537887
  0.4883852249291181  0.8342133609955127  0.6289690068320581
  0.4906858589410064  0.8288017394274618  0.4621487478691790
  0.1572146279434605  0.9960754491915935  0.4386158590087206
  0.1552734534290821  0.9974830246524675  0.5587456612819963
  0.3202924802251061  0.6653806632580483  0.5365770513671464
  0.3079936211103345  0.6675048259534790  0.3685938122965453
  0.4898209097621731  0.8278926769860817  0.3442066043431780
  0.8252181785526318  0.1590651747926159  0.6515155196768205
  0.9885466796962419  0.3304833776473757  0.6360877749855334
  0.9875701903331375  0.3299259094695586  0.4644581419177811
  0.6545151323662424  0.4984613473917037  0.4403623579919369
  0.6546847206167925  0.4957092773368288  0.5599222319874784
  0.8223034896247157  0.1639700643323962  0.5350626764816653
  0.8209671973604600  0.1685561485020060  0.3654843753933719
  0.9979541501416591  0.3314486925807572  0.3478899663637307
  0.8266476123898272  0.6623259734866451  0.6531096914863070
  0.9954341387587675  0.8273533788618366  0.6354344464001471
  0.9879338543608469  0.8293661172450868  0.4650495665876164
  0.6536207285810818  0.9991290735119733  0.4390894634567033
  0.6589172378618215  0.9956532461031671  0.5589378122145945
  0.8211334581789487  0.6634282375514502  0.5355084006847761
  0.8209175402679989  0.6634632633159825  0.3641928862469612
  0.9765379554182232  0.8425503929066736  0.3465456455492912
  0.2190164644275683  0.4324759310109130  0.7344220079440831
  0.1498859092909512  0.0521960718101440  0.2721283388431530
  0.1283960332085812  0.2618412910195502  0.7242656131125003
  0.1865650689683136  0.2454275889159874  0.2747499424021029
  0.4315988226926848  0.2443072370360611  0.7220209749710165
  0.4484516499195976  0.1749055658982570  0.2738133006134333
  0.2464931648066511  0.9653402935627753  0.6895800990189684
  0.2231839638558029  0.5079495096483484  0.3082350942473369
  0.1221031766903167  0.8277421300298187  0.7261202808851550
  0.1765249230341084  0.7425995236795870  0.2787624534126394
  0.4644017386506292  0.6235633178869122  0.7545865808674179
  0.5467061155234916  0.5310215853440639  0.2956627376925312
  0.5641022801214604  0.4861973761333402  0.7133764404581342
  0.4143057795004310  0.6800590853027870  0.2659221480903753
  0.7418583803651586  0.5043831880305945  0.6993810250068435
  0.7174435334548832  0.0232466577044832  0.3074636022318202
  0.6311832920208076  0.2620906167387744  0.7244910721695135
  0.6630494862340797  0.2878177090403042  0.2727567295149242
  0.9185009681242065  0.2570441663968239  0.7235885420396286
  0.9097915453168923  0.2168420835269700  0.2745905727032252
  0.7334033730876683  0.9937790753018589  0.6904695434936983
  0.7519097059815749  0.4839238236589907  0.3060293480546861
  0.6054727347424560  0.8063828439315728  0.7242226068199642
  0.6939267270916147  0.7454978441995550  0.2734562165868653
  0.9289290536797949  0.7589820092101007  0.7238274140027769
  0.9431371074598758  0.6763782713343787  0.2744876878044309
