# Supplementary material for: Simulations to Cover the Waterfront for Iron Oxide Catalysis
Source: Chemphyschem. 2022 Feb 15;23(6):e202200025. doi: 10.1002/cphc.202200025 (PMC9303966; doi:10.1002/cphc.202200025)
Supplement: Supplementary file 2 — Supporting Information [file CPHC-23-0-s001.zip › POSCAR-OOH-OOH.txt]

Combined cell                           
   1.00000000000000     
    10.1955170000000006    0.0000000000000000    0.0000000000000000
     5.0977579999999998    8.8295759999999994    0.0000000000000000
     0.0000000000000000    0.0000000000000000   24.2761899999999997
   O    Fe   H 
    64    32    24
Direct
  0.3479849469329395  0.4888911894370764  0.6915368739634005
  0.4761455049894678  0.1835353267405111  0.6939870771894263
  0.1453551918181972  0.3223032165847783  0.6925031985701438
  0.4762871607588579  0.0091833456869139  0.5957168574813139
  0.3223411575095696  0.3146015224369236  0.5963392721166727
  0.1654504985634304  0.1630420090959177  0.5953855445604930
  0.0025732328043162  0.1462421163382004  0.4997317305770821
  0.1549630658451804  0.3421672815749233  0.5003410776689492
  0.3084622542538256  0.4941560127747238  0.5002881722320041
  0.1436674771011042  0.1742124779158942  0.4040374216702602
  0.4887716665907362  0.4847866490463559  0.4032366026939513
  0.3346343700932906  0.3291278343823976  0.4047843916317007
  0.1677895155821787  0.3104697600089636  0.3078670730146698
  0.3397434661680023  0.0034308453138507  0.3097757010796229
  0.4871696817381874  0.1638001840262149  0.3111562232785019
  0.2812299735139945  0.4686183648142759  0.7410306342400830
  0.2507877282511615  0.0172681642283550  0.2612349873672883
  0.3354121709370474  0.9832296234120079  0.6896572998053117
  0.5016564816659539  0.6599226890067911  0.6867186773680203
  0.1484123648506639  0.8314118845627547  0.6890611052191957
  0.4752290331382554  0.5058170450151565  0.5972392775221635
  0.3243201081289726  0.8146686280444371  0.5951521928127761
  0.1663825075785184  0.6634225416998660  0.5955670217709894
  0.0022466418024507  0.6470811224060000  0.5002769065241921
  0.1552959061449357  0.8418339701646076  0.4995756567719241
  0.3081416111867057  0.9947095656435394  0.4998882566321399
  0.1404578322178480  0.6757718651230959  0.4048163261468147
  0.4875766205679639  0.9828036903373416  0.4034327809001041
  0.3365219298739746  0.8250906132852549  0.4044241736038998
  0.1623143551326791  0.8127592010612759  0.3082651430416234
  0.3217976049454876  0.5051718620761605  0.3090975490230434
  0.4791974793075156  0.6654333899234857  0.3082671868550264
  0.4776817603599781  0.6955822581904059  0.7457476287527172
  0.4415985994314795  0.7024247559939027  0.2500944352388998
  0.8313383579606963  0.4842653506895402  0.6913553435978557
  0.9822051064241748  0.1769003721542646  0.6932838626399942
  0.6552347245817600  0.3158668568096701  0.6928801627876027
  0.9766687717410463  0.0054091736713886  0.5958523164887026
  0.8215781764387984  0.3135738930259819  0.5959166417200166
  0.6676747172851876  0.1601589164753747  0.5957490696965593
  0.5024965792812992  0.1468072719549411  0.4996432398323378
  0.6545538859997038  0.3418758915176454  0.5001820660022105
  0.8085780447812851  0.4932566554774027  0.5002576653283128
  0.6425369743708416  0.1759011297604616  0.4046044062373539
  0.9893936133682431  0.4805369803942909  0.4042703208882870
  0.8353971483120972  0.3251534605904496  0.4042029514572150
  0.6669172426025298  0.3159111735921698  0.3077239085536476
  0.8218165691527659  0.0049990713349075  0.3081365933368971
  0.9788396805485391  0.1642483167534508  0.3071217521584586
  0.8338844742148765  0.9819919831146038  0.6919239342612613
  0.9833126712280418  0.6743076258222302  0.6923682251534800
  0.6479899023554694  0.8274900754631247  0.6903157831697015
  0.9764076923644467  0.5064414383921019  0.5966717819628116
  0.8222414074406501  0.8137590110458106  0.5957114086678814
  0.6669861233266943  0.6624117631563351  0.5951857040093884
  0.5026195809992515  0.6461757666898080  0.5002946659316123
  0.6550865164625961  0.8414851487435371  0.4996491620025267
  0.8082442542751949  0.9942585495189249  0.4995642753914566
  0.6444168333296432  0.6722475984968099  0.4042709203189361
  0.9888322379028622  0.9819514722331562  0.4030888188570927
  0.8336512399596003  0.8262541510045125  0.4037040011682009
  0.6695179641164728  0.8080624140428441  0.3075399494743394
  0.8281745479376710  0.4995201269105536  0.3077866587959548
  0.9863649455154473  0.6558388324222193  0.3109687892979025
  0.3224410246463023  0.1592341312749781  0.6523004991511385
  0.4921013837798611  0.3242507939946719  0.6359023749653119
  0.4886569771707343  0.3272901228257865  0.4647137733061228
  0.1546169657244008  0.4956275341690315  0.4406192862455285
  0.1556778796136697  0.4941736167078545  0.5609086563039227
  0.3218292744994358  0.1618516656019153  0.5352514761504636
  0.3234804754665177  0.1656022327247086  0.3650000572164345
  0.4874139419220853  0.3361772600564237  0.3474573697873211
  0.3200839357254779  0.6656162599385453  0.6513496803713608
  0.4897820991844597  0.8317847806541607  0.6349054502671763
  0.4881730712922732  0.8268333462898809  0.4653313427538777
  0.1561545894138305  0.9940027649513681  0.4390546582759214
  0.1554343204660142  0.9945753335646046  0.5596985618763242
  0.3209533922525907  0.6615402961521255  0.5348876612946682
  0.3173986114955909  0.6637329667110663  0.3641675209836137
  0.4938440434915137  0.8260061490788644  0.3492139960528959
  0.8273652476258064  0.1533767886688224  0.6522679754312719
  0.9870164371944057  0.3278833158368357  0.6351501586567565
  0.9892660393728860  0.3268206654733063  0.4650767180321296
  0.6565226233581001  0.4929778670776841  0.4401176704261260
  0.6543095840377688  0.4940487396667947  0.5604702556205226
  0.8219132526794652  0.1609479538094831  0.5351316992431094
  0.8213653078022389  0.1599836530575871  0.3646819289828969
  0.9898541769546867  0.3293062042738555  0.3483368528062130
  0.8225397285548084  0.6575623787053075  0.6529627038348664
  0.9874496965766824  0.8262798372753366  0.6357353987361876
  0.9888897124314155  0.8269626425465120  0.4643815138676075
  0.6552900540703277  0.9945807624030110  0.4394075508494453
  0.6565870828806624  0.9935116371140467  0.5594315063852093
  0.8215700650533364  0.6607872714070737  0.5353796838156129
  0.8244204400066835  0.6579801203512758  0.3638151166496186
  0.9844062667370395  0.8310849777284588  0.3466876183000807
  0.1936869728608173  0.4634956413893931  0.7248017056712897
  0.1495427451136280  0.0455850435985710  0.2789191159937943
  0.1251994275224249  0.2771588508925618  0.7244622445125444
  0.1825091543538164  0.2507016095731345  0.2745070691507792
  0.4211793822971828  0.2522751927688489  0.7247582187506012
  0.4441398897064346  0.1799091708765062  0.2743717563627399
  0.2421645381985869  0.9775721872156993  0.6925778793344577
  0.2264140987632359  0.5028830905269430  0.3085795397367619
  0.1322441083786288  0.8133582709325680  0.7271147157415143
  0.1915638673156650  0.7486093195930152  0.2754969122517892
  0.5155922349464817  0.5927754657626281  0.7600611601501299
  0.3643674473978962  0.8125924451150368  0.2510313727202558
  0.7320093980270386  0.4903809255431923  0.6895605976651922
  0.7248239395008724  0.0057148839253429  0.3079582062214214
  0.6342530519629435  0.2721314965053452  0.7250382109413422
  0.6785489638994946  0.2551986828351929  0.2750795474258751
  0.9259588131509986  0.2470517001130901  0.7231227646457015
  0.9137287619039256  0.2096987022469037  0.2751595067875456
  0.7374420358507336  0.9817966876432678  0.6925714564752710
  0.7334392560842744  0.4963185771996734  0.3061771374069480
  0.6152240771028730  0.8054281041087634  0.7252481459475817
  0.6794643549028123  0.7500259330034424  0.2742512668284434
  0.9386738280148776  0.7387590709247007  0.7245961106063561
  0.9465650672006021  0.6688364000039613  0.2737578055194874
