# Supplementary material for: Simulations to Cover the Waterfront for Iron Oxide Catalysis
Source: Chemphyschem. 2022 Feb 15;23(6):e202200025. doi: 10.1002/cphc.202200025 (PMC9303966; doi:10.1002/cphc.202200025)
Supplement: Supplementary file 2 — Supporting Information [file CPHC-23-0-s001.zip › POSCAR-V-O.txt]

Combined cell                           
   1.00000000000000     
    10.1955170000000006    0.0000000000000000    0.0000000000000000
     5.0977579999999998    8.8295759999999994    0.0000000000000000
     0.0000000000000000    0.0000000000000000   24.2761899999999997
   O    Fe   H 
    58    32    20
Direct
  0.4466160711101779  0.2266299821443027  0.6950751526656802
  0.1386648531826040  0.3301909792910962  0.6899720517457979
  0.4753953526553119  0.0119102950764969  0.5980993830992034
  0.3216940604206897  0.3168497983454017  0.5948560145794133
  0.1634196990912571  0.1647950430638119  0.5963642333338797
  0.0021968749189156  0.1459891889156779  0.5001273847393719
  0.1542580631874486  0.3420633720527491  0.5004089811303842
  0.3071697907374755  0.4951353882349707  0.4998759235198804
  0.1446382373279462  0.1709103191763504  0.4050952215432631
  0.4896853726639421  0.4806962454845802  0.4030836162416307
  0.3311269532352554  0.3319157645308479  0.4057386710289137
  0.1788695547147796  0.2613064262362244  0.3049140992906203
  0.4686506851583658  0.1646664423675901  0.3111937780222647
  0.3369508765937113  0.9910867301462574  0.6934115515128880
  0.4908430997495898  0.6725837163235084  0.6874355079344241
  0.1524128116090111  0.8216134515155815  0.6902213117637217
  0.4740058678711776  0.5036325827969179  0.5959190506452146
  0.3238666705594966  0.8188632822915309  0.5945539908513595
  0.1723682887307163  0.6580816943741965  0.5981986825609980
  0.0019767539032003  0.6472124521317966  0.5001023004681713
  0.1538107998491043  0.8417354700130915  0.5001745424659134
  0.3076006885640226  0.9951315983084825  0.5008054697946562
  0.1415875347815785  0.6764887015012491  0.4034242173219766
  0.4855762144220463  0.9814275198221125  0.4025250883398641
  0.3356976503507312  0.8294776789515481  0.4045770462555396
  0.1608039154354159  0.8201535432349942  0.3077130421667675
  0.3214802654902300  0.5026834736600989  0.3078266759505439
  0.4691282660357459  0.6806798829697058  0.3091445009821854
  0.8237612902191032  0.4897415710980724  0.6915184786448449
  0.9749391355360899  0.1813492705653204  0.6947905952428357
  0.6387595647505790  0.3224768398000251  0.6882898282248604
  0.9768082712403512  0.0054422615390948  0.5970346508031739
  0.8196347364058170  0.3127083912117143  0.5959559022296901
  0.6700173591077103  0.1548734846497553  0.5939397276564407
  0.5010467556010170  0.1462541413895266  0.4992546474525170
  0.6545762735134986  0.3403082854831894  0.5002075107784947
  0.8091052007726915  0.4916159862150238  0.5003169457921075
  0.6388946608671802  0.1736554724125128  0.4037204882890606
  0.9931100649233002  0.4757603757243132  0.4027842910695227
  0.8355324742895434  0.3222661649185028  0.4040774702667562
  0.6623291291388469  0.3119713490281839  0.3069972956728932
  0.8219293106037853  0.9988862502106883  0.3079487046768179
  0.9750329209475979  0.1583680318432883  0.3099719191567090
  0.8334289295927277  0.9834576088487736  0.6924594774264889
  0.9844833103577955  0.6743776502274912  0.6933660974203590
  0.6531935393890649  0.8315041360082489  0.6918206371646392
  0.9754810375404119  0.5066999710790725  0.5964459638996118
  0.8249294589212397  0.8129594928089361  0.5961027648177932
  0.6689568352788200  0.6635166408228628  0.5949070100181757
  0.5019651176711903  0.6451988028025681  0.5005088691287227
  0.6538455712311233  0.8413642466837956  0.4999035073822711
  0.8073435150123132  0.9932525697206529  0.4991258578893749
  0.6505035718428474  0.6683887158219477  0.4064409135749543
  0.9865033089708817  0.9811115579090313  0.4037691421020781
  0.8340589697320553  0.8238741046864604  0.4035881119295084
  0.6656460950485936  0.8137430300440300  0.3085040189469126
  0.8286373397449367  0.5000245950947217  0.3079047348751374
  0.9911607351137164  0.6504991552170978  0.3104659753604864
  0.3175850030213212  0.1630649172799536  0.6526400703079815
  0.4973155811387571  0.3187509061474287  0.6279543042760736
  0.4883281673024058  0.3275323787320019  0.4646134007071439
  0.1520102359771940  0.5011431534458808  0.4404796207920825
  0.1535021610524936  0.4962489279936833  0.5606146644529630
  0.3214277945319068  0.1620664667385512  0.5357856883671133
  0.3232264475783069  0.1676232293591227  0.3717448923199456
  0.4851794470216504  0.3338632982451273  0.3470555895985115
  0.3344969925883845  0.6745762908564430  0.6504612940987613
  0.4925677633274077  0.8271466521896969  0.6401382075309314
  0.4856439179055130  0.8267994843490669  0.4663026513829038
  0.1543069456429293  0.9919403129976203  0.4398075467288791
  0.1537138659826951  0.9969047722147693  0.5603210479771832
  0.3192195239517659  0.6614176297479091  0.5349780133823003
  0.3284062361651578  0.6643935687316116  0.3584304682880770
  0.5029054371785122  0.8079185450774986  0.3512771223394111
  0.8250570021753276  0.1548379195609115  0.6528284323768432
  0.9825083425034364  0.3302627761231420  0.6360357937715264
  0.9899717369302365  0.3261832251377115  0.4650272136966720
  0.6564786064158668  0.4897355477899907  0.4399926459300900
  0.6551661293737467  0.4957415029188539  0.5606437347127411
  0.8221943679119050  0.1590031024616749  0.5346839096321361
  0.8189341733434006  0.1569602833012524  0.3638287495475652
  0.9869015399390051  0.3235303885918199  0.3475142125934454
  0.8251121655385916  0.6577854811875028  0.6531835841408054
  0.9927622679068620  0.8231081011154089  0.6371206137187073
  0.9880841238352431  0.8275079709122721  0.4635062126977303
  0.6554145761345183  0.9921354068247012  0.4392862309570091
  0.6559633153055913  0.9875527139978786  0.5593718748322658
  0.8215201895347306  0.6593566312823214  0.5357320579923126
  0.8285496511970365  0.6555010996308042  0.3639244083226600
  0.9908003987547715  0.8273611175500122  0.3462723227232658
  0.1162640741872636  0.3050633453847880  0.7260812041513702
  0.1803951819194296  0.1846394683593999  0.2804117417254730
  0.3715062491246499  0.3024024689330815  0.7198032684916882
  0.3999731910421360  0.2098158201843816  0.2799734462343366
  0.2446424685484061  0.9847183234517303  0.6976389756014356
  0.2185433962382035  0.5170366657120553  0.3083460853817570
  0.1343884754079170  0.8142041996372669  0.7290023924324487
  0.1918650603314234  0.7750037553806095  0.2713485277301473
  0.7185899708416059  0.5083858004133077  0.6913501359713123
  0.7301388278892844  0.9900742172822632  0.3075550146339410
  0.6142016175275629  0.2788807068193364  0.7197281005311638
  0.6770304293805935  0.2516729795716302  0.2739856556557640
  0.9199936513246030  0.2543878428256861  0.7240364461058491
  0.9308003292768703  0.1776745647675497  0.2733645733683474
  0.7430257033172794  0.9721481366413371  0.6931070503410126
  0.7321968675147517  0.4999939079555560  0.3054290843145751
  0.6236504727509740  0.8059677165489987  0.7266568343156408
  0.6771216636891992  0.7548362192927982  0.2753281301299921
  0.9387483771951963  0.7378110301225931  0.7257237964392189
  0.9506691296112635  0.6652818513969621  0.2732809284006450
