# Supplementary material for: Simulations to Cover the Waterfront for Iron Oxide Catalysis
Source: Chemphyschem. 2022 Feb 15;23(6):e202200025. doi: 10.1002/cphc.202200025 (PMC9303966; doi:10.1002/cphc.202200025)
Supplement: Supplementary file 2 — Supporting Information [file CPHC-23-0-s001.zip › POSCAR-V-OOH.txt]

Combined cell                           
   1.00000000000000     
    10.1955170000000006    0.0000000000000000    0.0000000000000000
     5.0977579999999998    8.8295759999999994    0.0000000000000000
     0.0000000000000000    0.0000000000000000   24.2761899999999997
   O    Fe   H 
    60    32    22
Direct
  0.4408573071448885  0.2323618355271577  0.6957891510253802
  0.1411902581291429  0.3212584315436402  0.6914169261457346
  0.4774224743630811  0.0103956274375179  0.5969479872320704
  0.3221560871466167  0.3151948612575382  0.5946897249891236
  0.1660843666147898  0.1624538226396837  0.5952938560516472
  0.0039834840555955  0.1446513925506139  0.4997761176711748
  0.1563302500065404  0.3403579974709245  0.4993143904348187
  0.3095345962373059  0.4945688894177067  0.4998952944277377
  0.1445601820616602  0.1696933545170509  0.4043276942383187
  0.4905358142015430  0.4852063497837449  0.4009845033845068
  0.3363919505770454  0.3293855136147101  0.4050671412080291
  0.1815986570342218  0.2606607767185452  0.3031974597500593
  0.4770783401969965  0.1597715391243568  0.3102507892810991
  0.3384951547290456  0.9820645513783433  0.6895808343565122
  0.5058079077779141  0.6532017295269199  0.6883247843770661
  0.1520183091935650  0.8221982192265287  0.6919347904232680
  0.4796265537406654  0.5028463735778388  0.5945706024690480
  0.3292834634801451  0.8126772364077652  0.5935130022497290
  0.1708123981306642  0.6559628983062851  0.5982295421132520
  0.0042036187464660  0.6450362510375598  0.4997650125827491
  0.1565576849373329  0.8396778124961770  0.5001395927326868
  0.3103329587325661  0.9925457950110186  0.4996229821197247
  0.1438355092958759  0.6747764160857130  0.4037916723148314
  0.4915957792147907  0.9814075127525825  0.4065145093810685
  0.3317642401644463  0.8319343542514090  0.4011575513073780
  0.1580046615901338  0.8055548933625687  0.3024973233289998
  0.3204215009565630  0.5030914052078046  0.3084143180150249
  0.4589709104837709  0.6895743003862762  0.3016532984859381
  0.4959755937624593  0.6910024546279558  0.7473884381409093
  0.3694696188098447  0.8439540641512338  0.2762769887765941
  0.8266814719014945  0.4861597717213755  0.6907578382419004
  0.9742096675750815  0.1800186481145047  0.6943731122785550
  0.6396474543984638  0.3202884453257511  0.6903157028476201
  0.9785574879647214  0.0043366901222015  0.5971014076815919
  0.8211598856843025  0.3119643106609828  0.5956477688206760
  0.6697242721481587  0.1568318706026162  0.5946171044985817
  0.5043347633387398  0.1463210604600249  0.5000999366311021
  0.6571995508718729  0.3395192967189899  0.4990228655639299
  0.8112009368297564  0.4914754092499862  0.4995721910801976
  0.6417313238694220  0.1745530830275754  0.4039198671658895
  0.9939446512295476  0.4750688418324742  0.4020164319622310
  0.8366728498728122  0.3232646402704162  0.4033105116762172
  0.6611182526660855  0.3173889681061368  0.3075076865815163
  0.8203012851235201  0.0019238345954946  0.3080510432331067
  0.9780020790760986  0.1560934454901641  0.3092743736756560
  0.8323626999877405  0.9822916163619055  0.6923128250789503
  0.9848074189828182  0.6722211411775305  0.6932581911376303
  0.6481741297518013  0.8294907690837334  0.6895561054405590
  0.9767131370655733  0.5048277183926047  0.5961876154249168
  0.8263817131691269  0.8115827481843851  0.5961927063523689
  0.6687813567073704  0.6610517259335822  0.5947082801862535
  0.5039573594746400  0.6446501006124379  0.4986837861606048
  0.6571003339523571  0.8401126941988011  0.5006535759217030
  0.8110467329605697  0.9918179936411846  0.4996238904115060
  0.6464236274110249  0.6723331409558782  0.4050215014657255
  0.9882128725547119  0.9794017638743142  0.4029760815422421
  0.8358485223420828  0.8227232475862820  0.4039518962203914
  0.6689870161276374  0.8139291974429881  0.3079803461410577
  0.8315299610646676  0.4969889911269547  0.3068172323179610
  0.9898537368583860  0.6501782026197773  0.3112520999818429
  0.3201539230796158  0.1605367013927079  0.6519024928149904
  0.4935240200739415  0.3259491796785028  0.6286529678774713
  0.4892283942391842  0.3268063424539420  0.4647003555024298
  0.1554149997330825  0.4949440053171514  0.4398342917506568
  0.1551682636482283  0.4944962004803273  0.5599721798735615
  0.3228892193917261  0.1601297663413916  0.5344960967880894
  0.3273454641299836  0.1559006524157383  0.3690579456783496
  0.4848402560608847  0.3300725514162295  0.3472753536395388
  0.3267614224258608  0.6539103721142681  0.6531356575064819
  0.4893891136213568  0.8286620229983583  0.6341705709723513
  0.4918710387289806  0.8248238594824358  0.4642965114739042
  0.1553331123010651  0.9918070448360865  0.4398500123783649
  0.1579040054736822  0.9919307167340676  0.5603574687279149
  0.3241726496518069  0.6606925987764214  0.5359871625397048
  0.3231285902970740  0.6624024170881526  0.3636352899392605
  0.4836308002872443  0.8468087496300285  0.3476563000140942
  0.8234058965612405  0.1544928838552266  0.6525825048494909
  0.9858485569769826  0.3271790823227221  0.6351698539971835
  0.9907449436782514  0.3248206816842512  0.4639987961959022
  0.6573621670265837  0.4930320445393903  0.4385877203397541
  0.6583562396846148  0.4930081722627833  0.5585126193358008
  0.8242278507440162  0.1592444737178411  0.5347982660381589
  0.8200949662268826  0.1591653251644587  0.3636493820515554
  0.9922763752388661  0.3220108639489467  0.3467060244104445
  0.8247821261428427  0.6577960244696328  0.6528759715510191
  0.9936569655986389  0.8238769461205493  0.6376963062480172
  0.9916880304009368  0.8246907262410659  0.4642147875195590
  0.6602642976115334  0.9928615377323950  0.4404896224104675
  0.6590648979677667  0.9884875973086622  0.5596814946209250
  0.8240607478211857  0.6584310724195532  0.5355937599602143
  0.8208102441135026  0.6560130391426924  0.3638327751020540
  0.9828150124727273  0.8293797374141008  0.3472675429093144
  0.1207906465044886  0.2818430624001564  0.7248549057881775
  0.1827754056872450  0.1864029954413482  0.2775948074347454
  0.3568387000050990  0.3092104493886438  0.7175773391151310
  0.4123460804356398  0.1980408311154136  0.2777834146780762
  0.2465119116144194  0.9746045589191752  0.6936842821146314
  0.2206812448826625  0.5098686665174199  0.3103809944161569
  0.1235315597216626  0.8171655719676991  0.7296779372190088
  0.1864905993243724  0.7214731964488053  0.2767647917352392
  0.5768652964811309  0.5932612007035587  0.7611197356570329
  0.2619718010647816  0.8593595343375924  0.2836815760957094
  0.7251282028649797  0.4986605848820957  0.6856260354877151
  0.7264062453557685  0.9967802639846539  0.3067994496542283
  0.6108056707956564  0.2722163753922970  0.7190697576664675
  0.6753726046732211  0.2599512685205454  0.2737433211539937
  0.9177394261871683  0.2544229606447601  0.7230670851871253
  0.9311426934167670  0.1785598629884717  0.2730566831992221
  0.7426429058097739  0.9697876816177313  0.6923649403573648
  0.7406974519582619  0.4873576284673860  0.3036923588228007
  0.6124192771845713  0.8082273951336347  0.7240747329193624
  0.6773071689565739  0.7578359197684392  0.2744051965038636
  0.9413409509146078  0.7322457438845120  0.7264703157306514
  0.9480423822746431  0.6646538310872643  0.2742889993092135
