# Supplementary material for: Simulations to Cover the Waterfront for Iron Oxide Catalysis
Source: Chemphyschem. 2022 Feb 15;23(6):e202200025. doi: 10.1002/cphc.202200025 (PMC9303966; doi:10.1002/cphc.202200025)
Supplement: Supplementary file 2 — Supporting Information [file CPHC-23-0-s001.zip › POSCAR-V-V.txt]

Combined cell                           
   1.00000000000000     
    10.1955170000000006    0.0000000000000000    0.0000000000000000
     5.0977579999999998    8.8295759999999994    0.0000000000000000
     0.0000000000000000    0.0000000000000000   24.2761899999999997
   O    Fe   H 
    56    32    20
Direct
  0.4690401988864679  0.1969115040631948  0.6939703955953220
  0.1442913192559985  0.3266146443409070  0.6910525079962326
  0.4755995458708071  0.0155439641179882  0.5952220626040727
  0.3131247769618781  0.3167975426910346  0.5957609246341491
  0.1654798486824021  0.1625415103997483  0.5954141247358535
  0.0006934872888564  0.1462604454903627  0.5003014343482732
  0.1511611683994047  0.3440880654162299  0.4995083790868193
  0.3057733503309024  0.4975370254810798  0.5013337551107853
  0.1374419006748013  0.1756287493525477  0.4052652073657299
  0.4863463479802803  0.4922211188239132  0.4024881982220236
  0.3348716659499118  0.3416086040229871  0.4052950747386745
  0.1823138397086836  0.2811580812637757  0.3048491312296591
  0.4986648644112961  0.1560693117378804  0.3074212958389211
  0.3372147805723316  0.9782233313403879  0.6888716124530632
  0.1647615958242881  0.8030303947914703  0.6952212657619938
  0.4748118612115064  0.5132416786064340  0.5981093473824046
  0.3237324368323016  0.8196565469143948  0.5940421429673322
  0.1618663715150177  0.6630131376326744  0.5963397068742893
  0.9982180958241429  0.6490560025931202  0.5002694433313692
  0.1540765588247410  0.8420460299649690  0.4987188675101706
  0.3074190519154456  0.9951988364787709  0.4992022840341050
  0.1316094774245613  0.6769994524675340  0.4052654271738945
  0.4898872548411859  0.9817640416497611  0.4064520995178214
  0.3296984229337241  0.8296301152781425  0.3988954869089270
  0.1716818877495641  0.8072505121624545  0.3093583699753353
  0.3291559684646259  0.5092130070318674  0.3078605208695393
  0.8332971182208766  0.4770985111808201  0.6928493877215587
  0.9886211188002321  0.1660161837813590  0.6907904642042766
  0.6486053278221107  0.3399772802623957  0.6928431867800242
  0.9808392339395837  0.0016807425335870  0.5980647179766763
  0.8210792455479066  0.3144317870011548  0.5959203978683831
  0.6796492498398337  0.1523707129686542  0.5953734338714938
  0.5013470821830026  0.1503045624921242  0.5000511914675556
  0.6524511298801343  0.3439015813730180  0.5007161259451252
  0.8073176463475562  0.4949461204834904  0.5006624383844240
  0.6409777605730440  0.1787301715553298  0.4040924952071592
  0.9891622796302570  0.4820612190230236  0.4015046571296494
  0.8336073489769475  0.3281121570608363  0.4050484747192797
  0.6609640652701287  0.3342036333888529  0.3106053431454541
  0.8188702537352626  0.0148835362753488  0.3062850980562501
  0.9819242099277261  0.1589029378343625  0.3113020788610612
  0.8316845029874429  0.9884118826906700  0.6943971187815166
  0.9697376394922230  0.6833336897840994  0.6959418953905612
  0.6320212942307037  0.8117395904938931  0.6895973375327173
  0.9711485722014785  0.5080055381016990  0.5975301630861125
  0.8203871381806849  0.8133515299724792  0.5979897276950510
  0.6623360407802181  0.6632613834970158  0.5962612090005805
  0.4994936370159522  0.6499486406919246  0.4995181262230233
  0.6556227209058889  0.8423165533391241  0.5011500401894580
  0.8078927406363050  0.9944712559016509  0.4993376440612707
  0.6456922633998019  0.6719735000917240  0.4049847513397040
  0.9847693427940314  0.9818344261799297  0.4033551235510728
  0.8285425575209828  0.8290084267560616  0.4012378837524295
  0.6447780222668982  0.7935421444888391  0.2995139816402670
  0.8286557113796746  0.4928000044461456  0.3072192724811487
  0.9699646003515880  0.6701917351324127  0.3074974830609918
  0.3181934217490223  0.1647503305716569  0.6526617868648827
  0.4909899351677893  0.3248967780523202  0.6309707143638050
  0.4851055250821830  0.3315157964236022  0.4653880695151003
  0.1502383750382563  0.4940492059974204  0.4415429179748074
  0.1509729600158352  0.4969174393428020  0.5613549417203885
  0.3192115053335201  0.1646811195319771  0.5343375379350235
  0.3314595635201059  0.1628449410365462  0.3687041735175640
  0.4853920635214735  0.3302029505486246  0.3481467562976803
  0.3280539102533666  0.6598615806191788  0.6496449411112692
  0.4829593797211302  0.8414733220809367  0.6283145178631884
  0.4912709536125703  0.8292534469850779  0.4647474924665644
  0.1533802410937994  0.9959130627636767  0.4388357948856694
  0.1515428437407280  0.9969387969520156  0.5595290897574472
  0.3187173672403105  0.6645476347487289  0.5355906195821163
  0.3051736458786678  0.6612450975812010  0.3702585339082489
  0.4821484295021747  0.8349103314860216  0.3498654027661345
  0.8170491240222049  0.1615845152387010  0.6528737442802637
  0.9876081923370919  0.3250208970198756  0.6357166878009579
  0.9854937254365979  0.3263626529238763  0.4643385843089831
  0.6539337350019494  0.4968102171768081  0.4402659135522313
  0.6545323123391853  0.4946851389076983  0.5597227852864748
  0.8205293805652829  0.1615998523669120  0.5358267305047377
  0.8203541012662043  0.1666220638396112  0.3648642275226379
  0.9984916676353421  0.3233011818707610  0.3472978461059739
  0.8198913747255787  0.6532525325866416  0.6546744469224706
  0.9891048507017430  0.8254456967303625  0.6376194309189316
  0.9862030750552435  0.8283038491528885  0.4642912914269601
  0.6552993580677366  0.9970205822812730  0.4394007648529339
  0.6601152884120225  0.9926746278548251  0.5593062213727151
  0.8209757816722316  0.6611207037403872  0.5366867694719204
  0.8170321164356764  0.6585215186952595  0.3627607961610835
  0.9768172314075088  0.8397109822540187  0.3452789965911336
  0.1164735590744215  0.3089894593988731  0.7273980198430792
  0.1875479276281951  0.2195964659192597  0.2734063858782960
  0.4181724049163904  0.2548400809703537  0.7267773821530596
  0.4454525400144149  0.1832194662580449  0.2723636407543353
  0.2382211764642861  0.9836290205520797  0.6908047862356597
  0.2324928164485200  0.5108289967553077  0.3040310665598795
  0.1396921104881059  0.7761477825663050  0.7304331893379228
  0.1956734395116584  0.7404835561926291  0.2775344565101392
  0.7460758075768368  0.4599544994019311  0.6938077744798363
  0.7159117721379005  0.0280253861660853  0.3044744086259570
  0.6292618766404843  0.3064319925943977  0.7278829827276425
  0.6767068834138286  0.2833791643598857  0.2752083764075977
  0.9499001710737289  0.2213133501912381  0.7252041200792618
  0.9443950251856137  0.1684958316220317  0.2739320476073175
  0.7338970743485547  0.9917536539508447  0.6931416218706516
  0.7488128684518784  0.4646334006590038  0.3088302782624694
  0.5910320517457492  0.8215858184931761  0.7263726295526567
  0.6757514029215272  0.7060838987134161  0.2754526114999578
  0.9176593203144989  0.7561317270846075  0.7254751291627741
  0.9196504029173056  0.6970395078931588  0.2718352494500849
